# Supplementary material for: A systematic review of exergame usability as home-based balance training tool for older adults usability of exergames as home-based balance training
Source: PLoS One. 2024 Aug 22;19(8):e0306816. doi: 10.1371/journal.pone.0306816 (PMC11340971; doi:10.1371/journal.pone.0306816)
Supplement: S3 File — (XLSX) [file pone.0306816.s003.xlsx]

## Sheet: 1st_screening_1107
Rayyan informations: key,title,year,month,day,journal,issn,volume,issue,pages,authors,url,language,publisher,location,abstract,notes,doi,keywords,pubmed_id,pmc_id
rayyan-438980692,Physical activity programs for balance and fall prevention in elderly: A systematic review.,2019,7,,Medicine,1536-5964 (Electronic),98,27,e16218,Thomas E and Battaglia G and Patti A and Brusa J and Leonardi V and Palma A and Bellafiore M,https://pubmed.ncbi.nlm.nih.gov/31277132/,eng,,United States,"BACKGROUND: Due to demographic changes the world's population is progressively age…
rayyan-438980693,Virtual Reality Rehabilitation in Patients with Chronic Obstructive Pulmonary Disease: A Randomized Controlled Trial.,2020,,,International journal of chronic obstructive pulmonary disease,1178-2005 (Electronic),15,,117-124,Rutkowski S and Rutkowska A and Kiper P and Jastrzebski D and Racheniuk H and Turolla A and Szczegielniak J and Casaburi R,https://pubmed.ncbi.nlm.nih.gov/3202…
rayyan-438980694,Effect of virtual reality exercises on balance and fall in elderly people with fall risk: a randomized controlled trial.,2021,9,25,BMC geriatrics,1471-2318 (Electronic),21,1,509,Zahedian-Nasab N and Jaberi A and Shirazi F and Kavousipor S,https://pubmed.ncbi.nlm.nih.gov/34563120/,eng,,England,"BACKGROUND: Deficient balance and fear of falling in elderly people can lead to disturb…
rayyan-438980695,"Virtual Reality Telerehabilitation for Postural Instability in Parkinson's Disease: A Multicenter, Single-Blind, Randomized, Controlled Trial.",2017,,,BioMed research international,2314-6141 (Electronic),2017,,7962826,Gandolfi M and Geroin C and Dimitrova E and Boldrini P and Waldner A and Bonadiman S and Picelli A and Regazzo S and Stirbu E and Primon D and Bosello C and Gravin…
rayyan-438980696,Exergame technology and interactive interventions for elderly fall prevention: A systematic literature review.,2017,11,,Applied ergonomics,1872-9126 (Electronic),65,,570-581,Choi SD and Guo L and Kang D and Xiong S,https://pubmed.ncbi.nlm.nih.gov/27825723/,eng,,England,"Training balance and promoting physical activities in the elderly can contribute to fall-prevention. Due to the…
rayyan-438980698,Effects of interactive video-game-based exercise on balance in older adults with mild-to-moderate Parkinson's disease.,2020,7,13,Journal of neuroengineering and rehabilitation,1743-0003 (Electronic),17,1,91,Yuan RY and Chen SC and Peng CW and Lin YN and Chang YT and Lai CH,https://pubmed.ncbi.nlm.nih.gov/32660512/,eng,,England,"BACKGROUND: This study aimed to evaluate the effecti…
rayyan-438980699,Virtual Reality-Based Training to Improve Obstacle-Crossing Performance and Dynamic Balance in Patients With Parkinson's Disease.,2015,8,,Neurorehabilitation and neural repair,1552-6844 (Electronic),29,7,658-67,Liao YY and Yang YR and Cheng SJ and Wu YR and Fuh JL and Wang RY,https://pubmed.ncbi.nlm.nih.gov/25539782/,eng,,United States,"BACKGROUND: Obstacle crossing is a balance-…
rayyan-438980700,"Effects of Wearable Sensor-Based Balance and Gait Training on Balance, Gait, and Functional Performance in Healthy and Patient Populations: A Systematic Review and Meta-Analysis of Randomized Controlled Trials.",2018,,,Gerontology,1423-0003 (Electronic),64,1,74-89,Gordt K and Gerhardy T and Najafi B and Schwenk M,https://pubmed.ncbi.nlm.nih.gov/29130977/,eng,,Switzerland,"BACKGR…
rayyan-438980701,Virtual reality in the rehabilitation of patients with stroke: an integrative review.,2019,5,13,Arquivos de neuro-psiquiatria,1678-4227 (Electronic),77,4,268-278,Aramaki AL and Sampaio RF and Reis ACS and Cavalcanti A and Dutra FCMSE,https://pubmed.ncbi.nlm.nih.gov/31090808/,eng,,Germany,"OBJECTIVE: To describe the intervention protocols to using commercial video games as virtual…
rayyan-438980702,Comparison between the effects of exergame intervention and traditional physical training on improving balance and fall prevention in healthy older adults: a systematic review and meta-analysis.,2021,11,24,Journal of neuroengineering and rehabilitation,1743-0003 (Electronic),18,1,164,Chen Y and Zhang Y and Guo Z and Bao D and Zhou J,https://pubmed.ncbi.nlm.nih.gov/34819097/,eng,,…
rayyan-438980703,High Frequency and Intensity Rehabilitation in 641 Subacute Ischemic Stroke Patients.,2021,1,,Archives of physical medicine and rehabilitation,1532-821X (Electronic),102,1,9-18,TollÃ¡r J and Nagy F and CsutorÃ¡s B and Prontvai N and Nagy Z and TÃ¶rÃ¶k K and BlÃ©nyesi E and Vajda Z and Farkas D and TÃ³th BE and Repa I and Moizs M and Sipos D and Kedves A and KovÃ¡cs Ã and HortobÃ…
rayyan-438980704,Feasibility and effect of interactive telerehabilitation on balance in individuals with chronic stroke: a pilot study.,2021,4,26,Journal of neuroengineering and rehabilitation,1743-0003 (Electronic),18,1,71,Chen SC and Lin CH and Su SW and Chang YT and Lai CH,https://pubmed.ncbi.nlm.nih.gov/33902646/,eng,,England,"BACKGROUND: Stroke survivors need continuing exercise intervention…
rayyan-438980705,Combining physical therapy and cognitive behavioral therapy techniques to improve balance confidence and community participation in people with unilateral transtibial amputation who use lower limb prostheses: a study protocol for a randomized sham-control clinical trial.,2019,12,30,Trials,1745-6215 (Electronic),20,1,812,Bourque MO and Schneider KL and Calamari JE and Reddin C and…
rayyan-438980706,Cognitive-motor exergaming for reducing fall risk in people with chronic stroke: A randomized controlled trial.,2019,,,NeuroRehabilitation,1878-6448 (Electronic),44,4,493-510,Kannan L and Vora J and Bhatt T and Hughes SL,https://pubmed.ncbi.nlm.nih.gov/31256084/,eng,,Netherlands,"BACKGROUND: Dual-task (simultaneous motor and cognitive task) (DT) training via virtual-reality exerg…
rayyan-438980707,Exercise-based games interventions at home in individuals with a neurological disease: A systematic review and meta-analysis.,2019,9,,Annals of physical and rehabilitation medicine,1877-0665 (Electronic),62,5,366-378,Perrochon A and Borel B and Istrate D and Compagnat M and Daviet JC,https://pubmed.ncbi.nlm.nih.gov/31078706/,eng,,Netherlands,"OBJECTIVE: The objective of this revi…
rayyan-438980708,Kinect-based rapid movement training to improve balance recovery for stroke fall prevention: a randomized controlled trial.,2021,10,11,Journal of neuroengineering and rehabilitation,1743-0003 (Electronic),18,1,150,Junata M and Cheng KC and Man HS and Lai CW and Soo YO and Tong RK,https://pubmed.ncbi.nlm.nih.gov/34635141/,eng,,England,"BACKGROUND: Falls are more prevalent in strok…
rayyan-438980709,The feasibility and positive effects of a customised videogame rehabilitation programme for freezing of gait and falls in Parkinson's disease patients: a pilot study.,2018,4,10,Journal of neuroengineering and rehabilitation,1743-0003 (Electronic),15,1,31,Nuic D and Vinti M and Karachi C and Foulon P and Van Hamme A and Welter ML,https://pubmed.ncbi.nlm.nih.gov/29636105/,eng,,Engl…
rayyan-438980710,Dynamic balance and instrumented gait variables are independent predictors of falls following stroke.,2019,1,7,Journal of neuroengineering and rehabilitation,1743-0003 (Electronic),16,1,3,Bower K and Thilarajah S and Pua YH and Williams G and Tan D and Mentiplay B and Denehy L and Clark R,https://pubmed.ncbi.nlm.nih.gov/30612584/,eng,,England,"BACKGROUND: Falls are common followi…
rayyan-438980711,Efficacy of the Nintendo Wii combination with Conventional Exercises in the rehabilitation of individuals with Parkinson's disease: A randomized clinical trial.,2019,,,NeuroRehabilitation,1878-6448 (Electronic),45,2,255-263,Santos P and Machado T and Santos L and Ribeiro N and Melo A,https://pubmed.ncbi.nlm.nih.gov/31498138/,eng,,Netherlands,"BACKGROUND: Studies have demonstrated…
rayyan-438980713,Physical Activity and Exergames Among Older Adults: A Scoping Review.,2022,2,,Games for health journal,2161-7856 (Electronic),11,1,1-17,Ismail NA and Hashim HA and Ahmad Yusof H,https://pubmed.ncbi.nlm.nih.gov/34851732/,eng,,United States,"Recently, exergames have been widely applied as exercise platforms among older adults. However, studies on the influence of exergames on older…
rayyan-438980714,Exergame for the functional rehabilitation of adults over 55 with neurological diseases.,2022,3,,Giornale italiano di medicina del lavoro ed ergonomia,1592-7830 (Print),44,1,59-76,Capodaglio EM and Cavalagli A and Panigazzi M,https://pubmed.ncbi.nlm.nih.gov/36346300/,eng,,Italy,"Rehabilitation based on Exergame is showing a rapid evolution, with interesting applications for the r…
rayyan-438980716,Usability and acceptability of balance exergames in older adults: A scoping review.,2016,12,,Health informatics journal,1741-2811 (Electronic),22,4,911-931,Nawaz A and SkjÃ¦ret N and Helbostad JL and Vereijken B and Boulton E and Svanaes D,https://pubmed.ncbi.nlm.nih.gov/26303810/,eng,,England,"Serious games (exergames) have the potential to be effective for postural balance and …
rayyan-438980717,"A social VR-based collaborative exergame for rehabilitation: codesign, development and user study.",2022,11,28,Virtual reality,1359-4338 (Print),,,1-18,Shah SHH and Karlsen AST and Solberg M and Hameed IA,https://pubmed.ncbi.nlm.nih.gov/36465891/,eng,,England,"Immersive virtual reality (VR)-based exercise video games (exergames) are increasingly being employed as a supportive in…
rayyan-438980719,Concurrent and discriminant validity of Nintendo Wii Fit exergame for the assessment of postural sway.,2021,2,,Journal of physical therapy science,0915-5287 (Print),33,2,100-105,Sato A and Goh AC,https://pubmed.ncbi.nlm.nih.gov/33642682/,eng,,Japan,"[Purpose] The purpose of this study was to determine the concurrent validity of Wii Fit center-of-pressure parameters with Clinical …
rayyan-438980720,The Effect of Non-Immersive Virtual Reality Exergames versus Traditional Physiotherapy in Parkinson's Disease Older Patients: Preliminary Results from a Randomized-Controlled Trial.,2022,11,10,International journal of environmental research and public health,1660-4601 (Electronic),19,22,,Maranesi E and Casoni E and Baldoni R and Barboni I and Rinaldi N and Tramontana B and Amabil…
rayyan-438980721,The Effects of Nintendo Wii Fit on Postural Balance Control Training in the Geriatric Population: A Review.,2022,11,,Cureus,2168-8184 (Print),14,11,e31420,Raipure A and Kasatwar P,https://pubmed.ncbi.nlm.nih.gov/36523697/,eng,,United States,"Elderly populations who engage in consistent, moderate-intensity exercise are more physically active and have better health than elders who …
rayyan-438980722,Effects of Virtual Reality Training using Xbox Kinect on Motor Function in Stroke Survivors: A Preliminary Study.,2017,10,,Journal of stroke and cerebrovascular diseases : the official journal of National Stroke Association,1532-8511 (Electronic),26,10,2313-2319,Park DS and Lee DG and Lee K and Lee G,https://pubmed.ncbi.nlm.nih.gov/28606661/,eng,,United States,"BACKGROUND: Althou…
rayyan-438980723,Usability Study of a Multicomponent Exergame Training for Older Adults with Mobility Limitations.,2021,12,20,International journal of environmental research and public health,1660-4601 (Electronic),18,24,,Thalmann M and Ringli L and Adcock M and Swinnen N and de Jong J and Dumoulin C and GuimarÃ£es V and de Bruin ED,https://pubmed.ncbi.nlm.nih.gov/34949028/,eng,,Switzerland,"The …
rayyan-438980724,A Kinect-Based Interactive System for Home-Assisted Active Aging.,2021,1,8,"Sensors (Basel, Switzerland)",1424-8220 (Electronic),21,2,,MuÃ±oz GF and Cardenas RAM and Pla F,https://pubmed.ncbi.nlm.nih.gov/33435557/,eng,,Switzerland,"Virtually every country in the world is facing an unprecedented challenge: society is aging. Assistive technologies are expected to play a key role in…
rayyan-438980725,Development and Evaluation of an Artificial Intelligence-Based Cognitive Exercise Game: A Pilot Study.,2022,,,Journal of environmental and public health,1687-9813 (Electronic),2022,,4403976,Eun SJ and Kim EJ and Kim JY,https://pubmed.ncbi.nlm.nih.gov/36203500/,eng,,United States,"Recently, cognitive serious games have successfully been employed to train cognitive abilities in eld…
rayyan-438980726,"Effects of Xbox Kinect exercise training on sleep quality, anxiety and functional capacity in older adults.",2021,10,,Journal of bodywork and movement therapies,1532-9283 (Electronic),28,,271-275,Evangelista de Lima B and Passos GS and Youngstedt SD and Bandeira Santos JÃºnior LC and GonÃ§alves Santana M,https://pubmed.ncbi.nlm.nih.gov/34776152/,eng,,United States,"The aim of th…
rayyan-438980727,Group-based telerehabilitation intervention using Wii Fit to improve walking in older adults with lower limb amputation (WiiNWalk): A randomized control trial.,2022,3,,Clinical rehabilitation,1477-0873 (Electronic),36,3,331-341,Tao G and Miller WC and Eng JJ and Esfandiari E and Imam B and Lindstrom H and Payne MW,https://pubmed.ncbi.nlm.nih.gov/34841917/,eng,,England,"OBJECTIVE:…
rayyan-438980728,Exergame-assisted rehabilitation for preventing falls in older adults at risk: A systematic review and meta-analysis.,2022,12,29,Gerontology,1423-0003 (Electronic),,,,Lapierre N and Um Din N and Belmin J and Lafuente-Lafuente C,https://pubmed.ncbi.nlm.nih.gov/36580901/,eng,,Switzerland,"INTRODUCTION: Exergaming is increasingly employed in rehabilitation for older adults. However,…
rayyan-438980729,Physical and Cognitive Impacts of Digital Games on Older Adults: A Meta-Analytic Review.,2016,11,,Journal of applied gerontology : the official journal of the Southern Gerontological Society,1552-4523 (Electronic),35,11,1189-1210,Zhang F and Kaufman D,https://pubmed.ncbi.nlm.nih.gov/25586268/,eng,,United States,"The purpose of this study is to examine the physical and cognitive i…
rayyan-438980730,Exergaming for balance training of elderly: state of the art and future developments.,2013,9,25,Journal of neuroengineering and rehabilitation,1743-0003 (Electronic),10,,101,van Diest M and Lamoth CJ and Stegenga J and Verkerke GJ and Postema K,https://pubmed.ncbi.nlm.nih.gov/24063521/,eng,,England,"Fall injuries are responsible for physical dysfunction, significant disability, a…
rayyan-438980732,VR exergame interventions among older adults living in long-term care facilities: A systematic review with Meta-analysis.,2022,12,1,Annals of physical and rehabilitation medicine,1877-0665 (Electronic),66,3,101702,Chen PJ and Hsu HF and Chen KM and Belcastro F,https://pubmed.ncbi.nlm.nih.gov/36028201/,eng,,Netherlands,"BACKGROUND: To improve the motivation toward exercise in olde…
rayyan-438980733,Effects and Feasibility of a Memory Exergame Training in Older Adults: A Randomized Controlled Trial.,2021,12,,Games for health journal,2161-7856 (Electronic),10,6,383-390,Litz E and Werner C and Bauer JM and Hauer K,https://pubmed.ncbi.nlm.nih.gov/34860129/,eng,,United States,"Objective: The aim of the study is to assess the feasibility, sustainability, and effectiveness of task…
rayyan-438980734,Effectiveness of feedback-based technology on physical and cognitive abilities in the elderly.,2022,,,Frontiers in aging neuroscience,1663-4365 (Print),14,,1050518,Benitez-Lugo ML and SuÃ¡rez-Serrano C and Galvao-Carmona A and Vazquez-Marrufo M and Chamorro-Moriana G,https://pubmed.ncbi.nlm.nih.gov/36438005/,eng,,Switzerland,"Aging raises a social and health challenge because the…
rayyan-438980736,Block and Random Practice: A Wii Fit Dynamic Balance Training in Older Adults.,2021,9,,Research quarterly for exercise and sport,2168-3824 (Electronic),92,3,352-360,Jeon MJ and Jeon HS and Yi CH and Kwon OY and You SH and Park JH,https://pubmed.ncbi.nlm.nih.gov/32401683/,eng,,United States,"Purpose: To compare the effectiveness of blocked and random practice schedules of balance …
rayyan-438980737,The potential of virtual reality and gaming to assist successful aging with disability.,2010,5,,Physical medicine and rehabilitation clinics of North America,1558-1381 (Electronic),21,2,339-56,Lange BS and Requejo P and Flynn SM and Rizzo AA and Valero-Cuevas FJ and Baker L and Winstein C,https://pubmed.ncbi.nlm.nih.gov/20494281/,eng,,United States,"Using the advances in computin…
rayyan-438980739,"Exercise and rehabilitation delivered through exergames in older adults: An integrative review of technologies, safety and efficacy.",2016,1,,International journal of medical informatics,1872-8243 (Electronic),85,1,1-16,SkjÃ¦ret N and Nawaz A and Morat T and Schoene D and Helbostad JL and Vereijken B,https://pubmed.ncbi.nlm.nih.gov/26559887/,eng,,Ireland,"BACKGROUND: There has b…
rayyan-438980740,Virtual reality using games for improving physical functioning in older adults: a systematic review.,2014,11,15,Journal of neuroengineering and rehabilitation,1743-0003 (Electronic),11,,156,Molina KI and Ricci NA and de Moraes SA and Perracini MR,https://pubmed.ncbi.nlm.nih.gov/25399408/,eng,,England,"The use of virtual reality through exergames or active video game, i.e. a new f…
rayyan-438980744,Benefits of game-based leisure activities in normal aging and dementia.,2016,12,1,Geriatrie et psychologie neuropsychiatrie du vieillissement,2115-7863 (Electronic),14,4,420-428,Narme P,https://pubmed.ncbi.nlm.nih.gov/27976621/,eng,,France,"Given the increasing prevalence of dementia and the limited efficacy of pharmacological treatments, it is crucial to improve the knowledge of…
rayyan-438980745,Usability Evaluation Methods for Gesture-Based Games: A Systematic Review.,2016,10,4,JMIR serious games,2291-9279 (Print),4,2,e17,Simor FW and Brum MR and Schmidt JD and Rieder R and De Marchi AC,https://pubmed.ncbi.nlm.nih.gov/27702737/,eng,,Canada,"BACKGROUND: Gestural interaction systems are increasingly being used, mainly in games, expanding the idea of entertainment and prov…
rayyan-438980746,Virtual and augmented reality applications to improve older adults' quality of life: A systematic mapping review and future directions.,2022,1,,Digital health,2055-2076 (Print),8,,20552076221132099,Baragash RS and Aldowah H and Ghazal S,https://pubmed.ncbi.nlm.nih.gov/36339904/,eng,,United States,"OBJECTIVE: The use of virtual reality and augmented reality to improve older adults…
rayyan-438980747,Can Wii Balance? Evaluating a Stepping Game for Older Adults.,2018,9,,IEEE transactions on neural systems and rehabilitation engineering : a publication of the IEEE Engineering in Medicine and Biology Society,1558-0210 (Electronic),26,9,1783-1793,Deacon M and Parsons J and Mathieson S and Davies TC,https://pubmed.ncbi.nlm.nih.gov/30072333/,eng,,United States,"Decline in balance c…
rayyan-438980748,The effectiveness of exergames on fear of falling in community-dwelling older adults: a systematic review.,2022,7,,Aging & mental health,1364-6915 (Electronic),26,7,1306-1317,Ge L and Su TT and An Y and MejÃ­a ST,https://pubmed.ncbi.nlm.nih.gov/34291684/,eng,,England,"ObjectivesFear of falling is common among older adults and can increase fall-risk through premature activity rest…
rayyan-438980749,Effect of exergames on physical outcomes in frail elderly: a systematic review.,2020,11,,Aging clinical and experimental research,1720-8319 (Electronic),32,11,2187-2200,Zheng L and Li G and Wang X and Yin H and Jia Y and Leng M and Li H and Chen L,https://pubmed.ncbi.nlm.nih.gov/31520334/,eng,,Germany,"AIM: The aim of this systematic review was to understand the exergames that ca…
rayyan-438980750,The effects of active video games on patients' rehabilitative outcomes: A meta-analysis.,2017,2,,Preventive medicine,1096-0260 (Electronic),95,,38-46,Pope Z and Zeng N and Gao Z,https://pubmed.ncbi.nlm.nih.gov/27939260/,eng,,United States,"A meta-analysis on Active Video Games (AVG) as a rehabilitative tool does not appear to be available. This meta-analytic review synthesizes th…
rayyan-438980751,Vision-based serious games and virtual reality systems for motor rehabilitation: A review geared toward a research methodology.,2019,11,,International journal of medical informatics,1872-8243 (Electronic),131,,103909,Ayed I and Ghazel A and Jaume-I-CapÃ³ A and MoyÃ -Alcover G and Varona J and MartÃ­nez-Bueso P,https://pubmed.ncbi.nlm.nih.gov/31557701/,eng,,Ireland,"BACKGROUND: No…
rayyan-438980752,The VITAAL Stepping Exergame Prototype for Older Adults With Major Neurocognitive Disorder: A Usability Study.,2021,,,Frontiers in aging neuroscience,1663-4365 (Print),13,,701319,Swinnen N and de Bruin ED and Dumoulin C and Thalmann M and GuimarÃ£es V and De Jong J and Vandenbulcke M and Vancampfort D,https://pubmed.ncbi.nlm.nih.gov/34803650/,eng,,Switzerland,"Purpose: This study…
rayyan-438980753,Effects of exergame and video game training on cognitive and physical function in older adults: A randomized controlled trial.,2022,5,,Applied ergonomics,1872-9126 (Electronic),101,,103690,Hou HY and Li HJ,https://pubmed.ncbi.nlm.nih.gov/35066398/,eng,,England,"Few studies have simultaneously explored the training effects of exergame and video game. The purpose of this study was …
rayyan-438980754,Effects of 4 Weeks of Active Exergames Training on Muscular Fitness in Elderly Women.,2022,2,1,Journal of strength and conditioning research,1533-4287 (Electronic),36,2,427-432,Gallardo-Meza C and Simon K and Bustamante-Ara N and Ramirez-Campillo R and GarcÃ­a-Pinillos F and Keogh JWL and Izquierdo M,https://pubmed.ncbi.nlm.nih.gov/32483059/,eng,,United States,"Gallardo-Meza, C, …
rayyan-438980755,Xbox Kinect training to improve clinical measures of balance in older adults: a pilot study.,2016,6,,Aging clinical and experimental research,1720-8319 (Electronic),28,3,451-7,Bieryla KA,https://pubmed.ncbi.nlm.nih.gov/26386865/,eng,,Germany,"BACKGROUND: Falls are a leading cause of injury and death for old adults, with one risk factor for falls being balance deficits. The low co…
rayyan-438980756,Immersive Virtual Reality Exergames for Persons Living With Dementia: User-Centered Design Study as a Multistakeholder Team During the COVID-19 Pandemic.,2022,1,19,JMIR serious games,2291-9279 (Print),10,1,e29987,MuÃ±oz J and Mehrabi S and Li Y and Basharat A and Middleton LE and Cao S and Barnett-Cowan M and Boger J,https://pubmed.ncbi.nlm.nih.gov/35044320/,eng,,Canada,"BACKGROU…
rayyan-438980757,Role Wii Fit exer-games in improving balance confidence and quality of life in elderly population.,2021,9,,JPMA. The Journal of the Pakistan Medical Association,0030-9982 (Print),71,9,2130-2134,Khushnood K and Altaf S and Sultan N and Ali Awan MM and Mehmood R and Qureshi S,https://pubmed.ncbi.nlm.nih.gov/34580500/,eng,,Pakistan,"OBJECTIVE: To determine the effects of Wii Fit exe…
rayyan-438980758,The Effect of Exergame Training on Physical Functioning of Healthy Older Adults: A Meta-Analysis.,2022,8,,Games for health journal,2161-7856 (Electronic),11,4,207-224,Hai L and Hou HY and Zhou C and Li HJ,https://pubmed.ncbi.nlm.nih.gov/35653720/,eng,,United States,"Exergames have attracted increasing attention from both the public and researchers. Although previous systematic re…
rayyan-438980760,Effects of physical training on age-related balance and postural control.,2015,11,,Neurophysiologie clinique = Clinical neurophysiology,1769-7131 (Electronic),45,4,357-69,Lelard T and Ahmaidi S,https://pubmed.ncbi.nlm.nih.gov/26548366/,eng,,France,"In this paper, we review the effects of physical activity on balance performance in the elderly. The increase in the incidence of fal…
rayyan-438980761,Comparison of the Wii Balance Board System and Foam Posturography System in Assessing Postural Balance.,2022,11,01,Ear and hearing,1538-4667 (Electronic),43,6,1800-1806,Huang CC and Hung HH and Jaw FS and Young YH,https://pubmed.ncbi.nlm.nih.gov/35666542/,eng,,United States,"OBJECTIVE: Falls are a major cause of disability and mortality in the elderly. Postural balance is associa…
rayyan-438980762,Assessing Older Adults' Usability Challenges Using Kinect-Based Exergames.,2015,8,,"Human Aspects of IT for the Aged Population : Design for Aging : First International Conference, ITAP 2015, held as part of HCI International 2015, Los Angeles, CA, USA, August 2-7, 2015. Proceedings. Part I. ITAP (Conference) (1st : 20...",,9194,,488-499,Harrington CN and Hartley JQ and Mitzner T…
rayyan-438980763,"Using the Wii Fit as a tool for balance assessment and neurorehabilitation: the first half decade of ""Wii-search"".",2014,2,8,Journal of neuroengineering and rehabilitation,1743-0003 (Electronic),11,,12,Goble DJ and Cone BL and Fling BW,https://pubmed.ncbi.nlm.nih.gov/24507245/,eng,,England,"The Nintendo Wii Fit was released just over five years ago as a means of improving basi…
rayyan-438980764,The Effects of Exergaming Training on Balance in Healthy Elderly Women-A Pilot Study.,2021,2,3,International journal of environmental research and public health,1660-4601 (Electronic),18,4,,Brachman A and MarszaÅ‚ek W and Kamieniarz A and Michalska J and PawÅ‚owski M and AkbaÅŸ A and Juras G,https://pubmed.ncbi.nlm.nih.gov/33546350/,eng,,Switzerland,"Our aim was to observe, throu…
rayyan-438980765,Assessing dynamic postural control during exergaming in older adults: A probabilistic approach.,2018,2,,Gait & posture,1879-2219 (Electronic),60,,235-240,Soancatl Aguilar V and Lamoth CJC and Maurits NM and Roerdink JBTM,https://pubmed.ncbi.nlm.nih.gov/29288962/,eng,,England,"Digital games controlled by body movements (exergames) have been proposed as a way to improve postural co…
rayyan-438980766,Effects of Nintendo Wii fit game training on balance among Lebanese older adults.,2020,11,,Aging clinical and experimental research,1720-8319 (Electronic),32,11,2271-2278,Fakhro MA and Hadchiti R and Awad B,https://pubmed.ncbi.nlm.nih.gov/31802405/,eng,,Germany,"BACKGROUND: Falls are the second leading cause of accidental death, with persons older than 65Â years being the most af…
rayyan-438980767,Efficacy of interactive video gaming in older adults with memory complaints: A cluster-randomized exercise intervention.,2021,,,PloS one,1932-6203 (Electronic),16,5,e0252016,Ramnath U and Rauch L and Lambert EV and Kolbe-Alexander T,https://pubmed.ncbi.nlm.nih.gov/34032799/,eng,,United States,"PURPOSE: The effects of aging on physical and mental health may be ameliorated by regul…
rayyan-438980768,Effect of Wii Fit Exercise With Balance and Lower Limb Muscle Strength in Older Adults: A Meta-Analysis.,2022,,,Frontiers in medicine,2296-858X (Print),9,,812570,Liu H and Xing Y and Wu Y,https://pubmed.ncbi.nlm.nih.gov/35602499/,eng,,Switzerland,"BACKGROUND: Falls and fall-related injuries are not uncommon among older adults and may lead to serious health deterioration and decre…
rayyan-438980769,Nintendo Wii Fit for balance rehabilitation in patients with Parkinson's disease: A comparative study.,2017,1,,Journal of bodywork and movement therapies,1532-9283 (Electronic),21,1,117-123,Negrini S and Bissolotti L and Ferraris A and Noro F and Bishop MD and VillafaÃ±e JH,https://pubmed.ncbi.nlm.nih.gov/28167167/,eng,,United States,"BACKGROUND: Impaired postural stability place…
rayyan-438980770,Personalized Balance and Fall Risk Visualization with Kinect Two.,2020,7,,Annual International Conference of the IEEE Engineering in Medicine and Biology Society. IEEE Engineering in Medicine and Biology Society. Annual International Conference,2694-0604 (Electronic),2020,,4863-4866,Hayashibe M and Gonzalez A and Tournier M,https://pubmed.ncbi.nlm.nih.gov/33019079/,eng,,United St…
rayyan-438980771,Altered postural stability in elderly women following a single session of head-mounted display virtual reality.,2021,,,Acta of bioengineering and biomechanics,1509-409X (Print),23,1,107-111,CieÅ›lik B and Serweta A and Federico S and SzczepaÅ„ska-Gieracha J,https://pubmed.ncbi.nlm.nih.gov/34846028/,eng,,Poland,"Purpouse: The aim of this study was to evaluate the effect of a singl…
rayyan-438980772,Does a Wii-based exercise program enhance balance control of independently functioning older adults? A systematic review.,2014,,,Clinical interventions in aging,1178-1998 (Electronic),9,,1803-13,Laufer Y and Dar G and Kodesh E,https://pubmed.ncbi.nlm.nih.gov/25364238/,eng,,New Zealand,"BACKGROUND: Exercise programs that challenge an individual's balance have been shown to reduce …
rayyan-438980773,Reliability and validity of the Wii Balance Board for assessment of standing balance: A systematic review.,2018,3,,Gait & posture,1879-2219 (Electronic),61,,40-54,Clark RA and Mentiplay BF and Pua YH and Bower KJ,https://pubmed.ncbi.nlm.nih.gov/29304510/,eng,,England,"The use of force platform technologies to assess standing balance is common across a range of clinical areas. Num…
rayyan-438980774,Effects of Exergames on Physical Fitness in Middle-Aged and Older Adults in Taiwan.,2020,4,8,International journal of environmental research and public health,1660-4601 (Electronic),17,7,,Yu TC and Chiang CH and Wu PT and Wu WL and Chu IH,https://pubmed.ncbi.nlm.nih.gov/32276515/,eng,,Switzerland,"Using exergaming for exercise training was found to improve physical fitness. Yet, …
rayyan-438980775,Effects of active video games on physical function in independent community-dwelling older adults: A systematic review and meta-analysis.,2022,5,,Journal of advanced nursing,1365-2648 (Electronic),78,5,1228-1244,Suleiman-Martos N and GarcÃ­a-Lara R and AlbendÃ­n-GarcÃ­a L and Romero-BÃ©jar JL and CaÃ±adas-De La Fuente GA and Monsalve-Reyes C and Gomez-Urquiza JL,https://pubmed.nc…
rayyan-438980776,Effect of Virtual Reality Exercises on the Cognitive Status and Dual Motor Task Performance of the Aging Population.,2021,7,28,International journal of environmental research and public health,1660-4601 (Electronic),18,15,,Nobari H and Rezaei S and Sheikh M and Fuentes-GarcÃ­a JP and PÃ©rez-GÃ³mez J,https://pubmed.ncbi.nlm.nih.gov/34360294/,eng,,Switzerland,"Aging is a global phe…
rayyan-438980777,Immersive Virtual Reality Exergames to Promote the Well-being of Community-Dwelling Older Adults: Protocol for a Mixed Methods Pilot Study.,2022,6,13,JMIR research protocols,1929-0748 (Print),11,6,e32955,Mehrabi S and MuÃ±oz JE and Basharat A and Boger J and Cao S and Barnett-Cowan M and Middleton LE,https://pubmed.ncbi.nlm.nih.gov/35700014/,eng,,Canada,"BACKGROUND: Despite the p…
rayyan-438980779,User-Centered Design of a Controller-Free Game for Hand Rehabilitation.,2015,8,,Games for health journal,2161-7856 (Electronic),4,4,259-64,Proffitt R and Sevick M and Chang CY and Lange B,https://pubmed.ncbi.nlm.nih.gov/26182212/,eng,,United States,"OBJECTIVE: The purpose of this study was to develop and test a hand therapy game using the Microsoft (Redmond, WA) Kinect(Â®) sensor…
rayyan-438980780,Active Video Games for Improving Physical Performance Measures in Older People: A Meta-analysis.,2018,,,Journal of geriatric physical therapy (2001),2152-0895 (Electronic),41,2,108-123,Taylor LM and Kerse N and Frakking T and Maddison R,https://pubmed.ncbi.nlm.nih.gov/26974212/,eng,,United States,"BACKGROUND AND PURPOSE: Participation in regular physical activity is associated wi…
rayyan-438980781,Wearable Immersive Virtual Reality Device for Promoting Physical Activity in Parkinson's Disease Patients.,2022,4,26,"Sensors (Basel, Switzerland)",1424-8220 (Electronic),22,9,,Campo-Prieto P and Cancela-Carral JM and RodrÃ­guez-Fuentes G,https://pubmed.ncbi.nlm.nih.gov/35590992/,eng,,Switzerland,"Parkinson's disease (PD) is a neurological disorder that usually appears in the 6th…
rayyan-438980783,Understanding Motivations and Player Experiences of Older Adults in Virtual Reality Training.,2018,10,4,Games for health journal,2161-7856 (Electronic),,,,de Vries AW and van DieÃ«n JH and van den Abeele V and Verschueren SMP,https://pubmed.ncbi.nlm.nih.gov/30285493/,eng,,United States,"OBJECTIVE: We studied which games and underlying game mechanics are considered motivating by o…
rayyan-438980787,A Narrative Synthesis of Nintendo Wii Fit Gaming Protocol in Addressing Balance Among Healthy Older Adults: What System Works?,2017,4,,Games for health journal,2161-7856 (Electronic),6,2,65-74,Manlapaz DG and Sole G and Jayakaran P and Chapple CM,https://pubmed.ncbi.nlm.nih.gov/28225644/,eng,,United States,"BACKGROUND: Balance is crucial in performing functional tasks particularl…
rayyan-438980789,Feasibility of Kinect-Based Games for Balance Rehabilitation: A Case Study.,2018,,,Journal of healthcare engineering,2040-2295 (Print),2018,,7574860,Ayed I and Ghazel A and Jaume-I-CapÃ³ A and Moya-Alcover G and Varona J and MartÃ­nez-Bueso P,https://pubmed.ncbi.nlm.nih.gov/30123443/,eng,,England,"We aimed at determining the effects of prototype games on older adults attending a …
rayyan-438980790,Usability of affordable feedback-based technologies to improve mobility and physical activity in rehabilitation: a mixed methods study.,2022,7,,Disability and rehabilitation,1464-5165 (Electronic),44,15,4029-4038,Hamilton C and Lovarini M and van den Berg M and McCluskey A and Hassett L,https://pubmed.ncbi.nlm.nih.gov/33645384/,eng,,England,"PURPOSE: To explore physiotherapists' …
rayyan-438980792,Relationship between Nintendo's Wii balance board derived variables and clinical balance scores in individuals with stroke.,2020,6,,Gait & posture,1879-2219 (Electronic),79,,170-174,Madhavan S and Pradhan S,https://pubmed.ncbi.nlm.nih.gov/32417647/,eng,,England,"BACKGROUND: The Wii Balance Board (WBB) is widely studied as a balance testing platform and is reliable in detecting ch…
rayyan-438980793,Effectiveness and Usability of a Novel Kinect-Based Tailored Interactive Fall Intervention System for Fall Prevention in Older People: A Preliminary Study.,2022,,,Frontiers in public health,2296-2565 (Electronic),10,,884551,Kim T and Xiong S,https://pubmed.ncbi.nlm.nih.gov/35712291/,eng,,Switzerland,"Falls are prevalent among older people and can lead to serious health problems. …
rayyan-438980794,Touchscreen games to detect cognitive impairment in senior adults. A user-interaction pilot study.,2019,7,,International journal of medical informatics,1872-8243 (Electronic),127,,52-62,Valladares-Rodriguez S and FernÃ¡ndez-Iglesias MJ and Anido-RifÃ³n L and Facal D and Rivas-Costa C and PÃ©rez-RodrÃ­guez R,https://pubmed.ncbi.nlm.nih.gov/31128832/,eng,,Ireland,"INTRODUCTION: Alz…
rayyan-438980798,ExerG: adapting an exergame training solution to the needs of older adults using focus group and expert interviews.,2022,8,16,Journal of neuroengineering and rehabilitation,1743-0003 (Electronic),19,1,89,Ringgenberg N and Mildner S and Hapig M and Hermann S and Kruszewski K and Martin-Niedecken AL and Rogers K and SchÃ¤ttin A and Behrendt F and BÃ¶ckler S and Schmidlin S and Jurt…
rayyan-438980799,"Interactive video game-based approaches improve mobility and mood in older adults: A nonrandomized, controlled triÌ‡al.",2020,7,,Journal of bodywork and movement therapies,1532-9283 (Electronic),24,3,252-259,Cicek A and Ozdincler AR and Tarakci E,https://pubmed.ncbi.nlm.nih.gov/32825997/,eng,,United States,"BACKGROUND AND PURPOSE: Recently, technology-based approaches have becom…
rayyan-438980800,Can Immersive Virtual Reality Videogames Help Parkinson's Disease Patients? A Case Study.,2021,7,15,"Sensors (Basel, Switzerland)",1424-8220 (Electronic),21,14,,Campo-Prieto P and RodrÃ­guez-Fuentes G and Cancela-Carral JM,https://pubmed.ncbi.nlm.nih.gov/34300565/,eng,,Switzerland,"Video games have proven useful in physical rehabilitation therapy. Accessibility, however, is limit…
rayyan-438980801,Feasibility and Effects of an Immersive Virtual Reality Exergame Program on Physical Functions in Institutionalized Older Adults: A Randomized Clinical Trial.,2022,9,6,"Sensors (Basel, Switzerland)",1424-8220 (Electronic),22,18,,Campo-Prieto P and Cancela-Carral JM and RodrÃ­guez-Fuentes G,https://pubmed.ncbi.nlm.nih.gov/36146092/,eng,,Switzerland,"One of the pillars which underp…
rayyan-438980802,Detection of Postural Control in Young and Elderly Adults Using Deep and Machine Learning Methods with Joint-Node Plots.,2021,5,5,"Sensors (Basel, Switzerland)",1424-8220 (Electronic),21,9,,Lee P and Chen TB and Wang CY and Hsu SY and Liu CH,https://pubmed.ncbi.nlm.nih.gov/34063144/,eng,,Switzerland,"Postural control decreases with aging. Thus, an efficient and accurate method of…
rayyan-438980803,A usability study of a multicomponent video game-based training for older adults.,2020,,,European review of aging and physical activity : official journal of the European Group for Research into Elderly and Physical Activity,1813-7253 (Print),17,,3,Adcock M and Sonder F and SchÃ¤ttin A and Gennaro F and de Bruin ED,https://pubmed.ncbi.nlm.nih.gov/31938075/,eng,,Germany,"BACKGROUN…
rayyan-438980804,Virtual reality balance training for elderly: Similar skiing games elicit different challenges in balance training.,2018,1,,Gait & posture,1879-2219 (Electronic),59,,111-116,de Vries AW and Faber G and Jonkers I and Van Dieen JH and Verschueren SMP,https://pubmed.ncbi.nlm.nih.gov/29028622/,eng,,England,"BACKGROUND: Virtual Reality (VR) balance training may have advantages over re…
rayyan-438980805,Exergames and cardiac rehabilitation: a review.,2014,1,,Journal of cardiopulmonary rehabilitation and prevention,1932-751X (Electronic),34,1,2-20,Ruivo JA,https://pubmed.ncbi.nlm.nih.gov/24370759/,eng,,United States,"INTRODUCTION: The newer generation of active video games (AVGs), which allow the participant to interact with the platform by performing exercise movements, seems pr…
rayyan-438980806,Eigen Posture Based Fall Risk Assessment System Using Kinect.,2018,7,,Annual International Conference of the IEEE Engineering in Medicine and Biology Society. IEEE Engineering in Medicine and Biology Society. Annual International Conference,2694-0604 (Electronic),2018,,1-4,Tripathy SR and Chakravarty K and Sinha A,https://pubmed.ncbi.nlm.nih.gov/30440310/,eng,,United States,"Post…
rayyan-438980808,The Effects of Virtual Reality-based Balance Training on Balance of the Elderly.,2014,4,,Journal of physical therapy science,0915-5287 (Print),26,4,615-7,Cho GH and Hwangbo G and Shin HS,https://pubmed.ncbi.nlm.nih.gov/24764645/,eng,,Japan,"[Purpose] The objective of this study was to determine the effects of virtual reality-based balance training on balance of the elderly. [Meth…
rayyan-438980809,Integrated testing of standing balance and cognition: test-retest reliability and construct validity.,2015,1,,Gait & posture,1879-2219 (Electronic),41,1,146-52,Szturm T and Sakhalkar V and Boreskie S and Marotta JJ and Wu C and Kanitkar A,https://pubmed.ncbi.nlm.nih.gov/25455701/,eng,,England,"Balance and cognitive impairments which are common with aging often coexist, are progno…
rayyan-438980810,Movements of older adults during exergaming interventions that are associated with the Systems Framework for Postural Control: A systematic review.,2018,5,,Maturitas,1873-4111 (Electronic),111,,90-99,Tahmosybayat R and Baker K and Godfrey A and Caplan N and Barry G,https://pubmed.ncbi.nlm.nih.gov/29673837/,eng,,Ireland,"One in three older adults fall annually, in part due to impa…
rayyan-438980811,Senior-driven design and development of tablet-based cognitive games.,2013,,,Studies in health technology and informatics,1879-8365 (Electronic),189,,133-8,Marques J and Vasconcelos A and Teixeira LF,https://pubmed.ncbi.nlm.nih.gov/23739372/,eng,,Netherlands,"This paper describes the design and development of a tablet-based gaming platform targeting the senior population, aiming …
rayyan-438980813,Assessing Dynamic Balance Performance During Exergaming Based on Speed and Curvature of Body Movements.,2018,1,,IEEE transactions on neural systems and rehabilitation engineering : a publication of the IEEE Engineering in Medicine and Biology Society,1558-0210 (Electronic),26,1,171-180,Soancatl Aguilar V and van de Gronde JJ and Lamoth CJC and Maurits NM and Roerdink JBTM,https:/…
rayyan-438980814,The effects of virtual reality game exercise on balance and gait of the elderly.,2015,4,,Journal of physical therapy science,0915-5287 (Print),27,4,1157-9,Park EC and Kim SG and Lee CW,https://pubmed.ncbi.nlm.nih.gov/25995578/,eng,,Japan,"[Purpose] The aim of this study was to examine the effects of ball exercise as a general exercise on the balance abilities of elderly individua…
rayyan-438980815,Physiological responses and enjoyment of Kinect-based exergames in older adults at risk for falls: A feasibility study.,2019,,,Technology and health care : official journal of the European Society for Engineering and Medicine,1878-7401 (Electronic),27,4,353-362,Ogawa E and Huang H and Yu LF and You T,https://pubmed.ncbi.nlm.nih.gov/31033470/,eng,,Netherlands,"BACKGROUND: Exergami…
rayyan-438980816,Physical and psychosocial effects of Wii Fit exergames use in assisted living residents: a pilot study.,2015,12,,Clinical nursing research,1552-3799 (Electronic),24,6,589-603,Chao YY and Scherer YK and Montgomery CA and Wu YW and Lucke KT,https://pubmed.ncbi.nlm.nih.gov/25488422/,eng,,United States,"The purpose of this study was to investigate the physical and psychosocial effect…
rayyan-438980817,Virtual reality system based on Kinect for the elderly in fall prevention.,2014,,,Technology and health care : official journal of the European Society for Engineering and Medicine,1878-7401 (Electronic),22,1,27-36,Hsieh WM and Chen CC and Wang SC and Tan SY and Hwang YS and Chen SC and Lai JS and Chen YL,https://pubmed.ncbi.nlm.nih.gov/24361986/,eng,,Netherlands,"BACKGROUND: Dai…
rayyan-438980818,"Tele-Medicine Based and Self-Administered Interactive Exercise Program (Tele-Exergame) to Improve Cognition in Older Adults with Mild Cognitive Impairment or Dementia: A Feasibility, Acceptability, and Proof-of-Concept Study.",2022,12,6,International journal of environmental research and public health,1660-4601 (Electronic),19,23,,Park C and Mishra RK and York MK and Enriquez A …
rayyan-438980819,Exergames for unsupervised balance training at home: A pilot study in healthy older adults.,2016,2,,Gait & posture,1879-2219 (Electronic),44,,161-7,van Diest M and Stegenga J and WÃ¶rtche HJ and Verkerke GJ and Postema K and Lamoth CJ,https://pubmed.ncbi.nlm.nih.gov/27004651/,eng,,England,"Exercise videogames (exergames) are gaining popularity as tools for improving balance abili…
rayyan-438980820,Handgrip force steadiness in young and older adults: a reproducibility study.,2018,4,2,BMC musculoskeletal disorders,1471-2474 (Electronic),19,1,96,Blomkvist AW and Eika F and de Bruin ED and Andersen S and Jorgensen M,https://pubmed.ncbi.nlm.nih.gov/29609577/,eng,,England,"BACKGROUND: Force steadiness is a quantitative measure of the ability to control muscle tonus. It is an ind…
rayyan-438980821,Quantifying Postural Control during Exergaming Using Multivariate Whole-Body Movement Data: A Self-Organizing Maps Approach.,2015,,,PloS one,1932-6203 (Electronic),10,7,e0134350,van Diest M and Stegenga J and WÃ¶rtche HJ and Roerdink JB and Verkerke GJ and Lamoth CJ,https://pubmed.ncbi.nlm.nih.gov/26230655/,eng,,United States,"BACKGROUND: Exergames are becoming an increasingly po…
rayyan-438980822,Wii Fit balance board playing improves balance and gait in Parkinson disease.,2013,9,,"PM & R : the journal of injury, function, and rehabilitation",1934-1563 (Electronic),5,9,769-77,Mhatre PV and Vilares I and Stibb SM and Albert MV and Pickering L and Marciniak CM and Kording K and Toledo S,https://pubmed.ncbi.nlm.nih.gov/23770422/,eng,,United States,"OBJECTIVE: To assess the e…
rayyan-438980823,Kinect-Based Virtual Game for the Elderly that Detects Incorrect Body Postures in Real Time.,2016,5,16,"Sensors (Basel, Switzerland)",1424-8220 (Electronic),16,5,,Saenz-de-Urturi Z and Garcia-Zapirain Soto B,https://pubmed.ncbi.nlm.nih.gov/27196903/,eng,,Switzerland,"Poor posture can result in loss of physical function, which is necessary to preserving independence in later life.…
rayyan-438980825,Seas the day: Co-designing immersive virtual reality exergames with exercise professionals and people living with dementia.,2021,12,,Alzheimer's & dementia : the journal of the Alzheimer's Association,1552-5279 (Electronic),17,,e051278,Mehrabi S and MuÃ±oz JE and Basharat A and Li Y and Middleton LE and Cao S and Barnett-Cowan M and Boger J,https://pubmed.ncbi.nlm.nih.gov/3497103…
rayyan-438980826,Feasibility of a Home-Based Balance Intervention in Middle-Aged Women Using Wii Fit PlusÂ®.,2019,9,1,Journal of physical activity & health,1543-5474 (Electronic),16,9,736-744,Wherry SJ and Ananian C and Swan PD,https://pubmed.ncbi.nlm.nih.gov/31310993/,eng,,United States,"BACKGROUND: This study evaluated the feasibility and effectiveness of a home-based exercise intervention usin…
rayyan-438980827,Influence of the Use of Wii Games on Physical Frailty Components in Institutionalized Older Adults.,2021,3,8,International journal of environmental research and public health,1660-4601 (Electronic),18,5,,GonzÃ¡lez-Bernal JJ and Jahouh M and GonzÃ¡lez-Santos J and Mielgo-Ayuso J and FernÃ¡ndez-LÃ¡zaro D and Soto-CÃ¡mara R,https://pubmed.ncbi.nlm.nih.gov/33800315/,eng,,Switzerland,…
rayyan-438980829,An Interactive Physical-Cognitive Game-Based Training System Using Kinect for Older Adults: Development and Usability Study.,2021,10,27,JMIR serious games,2291-9279 (Print),9,4,e27848,Kamnardsiri T and Phirom K and Boripuntakul S and Sungkarat S,https://pubmed.ncbi.nlm.nih.gov/34704953/,eng,,Canada,"BACKGROUND: Declines in physical and cognitive functions are recognized as import…
rayyan-438980830,Use of a technology-based system to motivate older adults in performing physical activity: a feasibility study.,2021,1,28,BMC geriatrics,1471-2318 (Electronic),21,1,81,Knippenberg E and Timmermans A and Palmaers S and Spooren A,https://pubmed.ncbi.nlm.nih.gov/33509098/,eng,,England,"BACKGROUND: Maintaining or initiating regular physical activity (PA) is important for successful a…
rayyan-438980831,"Effect of Low-Intensity, Kinectâ„¢-Based Kaimai-Style Qigong Exercise in Older Adults With Type 2 Diabetes.",2019,2,1,Journal of gerontological nursing,0098-9134 (Print),45,2,42-52,Cai H and Li G and Jiang S and Yin H and Liu P and Chen L,https://pubmed.ncbi.nlm.nih.gov/30690653/,eng,,United States,"The aim of the current study was to investigate the effect of low-intensity, Kin…
rayyan-438980832,Wii-hab for pre-frail older adults.,2012,7,,Rehabilitation nursing : the official journal of the Association of Rehabilitation Nurses,0278-4807 (Print),37,4,195-201,Daniel K,https://pubmed.ncbi.nlm.nih.gov/22744992/,eng,,United States,"PURPOSE: To examine the effectiveness of a novel intervention aimed at decreasing indices related to frailty through systematic, Progressive Funct…
rayyan-438980834,Wii Fit Balance Intervention in Community-Dwelling Older Adults.,2012,12,,Games for health journal,2161-783X (Print),1,6,431-5,Orsega-Smith E and Davis J and Slavish K and Gimbutas L,https://pubmed.ncbi.nlm.nih.gov/26192060/,eng,,United States,"OBJECTIVE: The purpose of this exploratory study was to investigate the impact of the Nintendo(Â®) Wii Fitâ„¢ (Nintendo of America, Redmo…
rayyan-438980835,Effect of Wii-based balance training on corticomotor excitability post stroke.,2015,,,Journal of motor behavior,1940-1027 (Electronic),47,3,190-200,Omiyale O and Crowell CR and Madhavan S,https://pubmed.ncbi.nlm.nih.gov/25425118/,eng,,United States,"The objective was to examine the effectiveness of a 3-week balance training program using the Nintendo Wii Fit gaming system (Ninten…
rayyan-438980836,Balance Training with Wii Fit Plus for Community-Dwelling Persons 60 Years and Older.,2015,6,,Games for health journal,2161-7856 (Electronic),4,3,247-52,Roopchand-Martin S and McLean R and Gordon C and Nelson G,https://pubmed.ncbi.nlm.nih.gov/26182070/,eng,,United States,"OBJECTIVE: This study sought to determine the effect of 6 weeks of training, using activities from the Ninten…
rayyan-438980837,Playability and Player Experience in Digital Games for Elderly: A Systematic Literature Review.,2020,7,16,"Sensors (Basel, Switzerland)",1424-8220 (Electronic),20,14,,Rienzo A and Cubillos C,https://pubmed.ncbi.nlm.nih.gov/32708679/,eng,,Switzerland,"A higher number of people increasingly uses digital games. This growing interest in games, with different objectives, justifies the…
rayyan-438980838,MoKey: A versatile exergame creator for everyday usage.,2019,,,Assistive technology : the official journal of RESNA,1949-3614 (Electronic),31,3,158-167,Eckert M and LÃ³pez M and LÃ¡zaro C and Meneses J,https://pubmed.ncbi.nlm.nih.gov/29173102/,eng,,United States,"Currently, virtual applications for physical exercises are highly appreciated as rehabilitation instruments. This arti…
rayyan-438980839,Active video gaming to improve balance in the elderly.,2011,,,Studies in health technology and informatics,0926-9630 (Print),167,,159-64,Lamoth CJ and Caljouw SR and Postema K,https://pubmed.ncbi.nlm.nih.gov/21685660/,eng,,Netherlands,"The combination of active video gaming and exercise (exergaming) is suggested to improve elderly people's balance, thereby decreasing fall risk. E…
rayyan-438980840,Design and Evaluation of an Interactive Exercise Coaching System for Older Adults: Lessons Learned.,2016,1,,IEEE journal of biomedical and health informatics,2168-2208 (Electronic),20,1,201-12,Ofli F and Kurillo G and ObdrÅ¾Ã¡lek Å and Bajcsy R and Jimison HB and Pavel M,https://pubmed.ncbi.nlm.nih.gov/25594988/,eng,,United States,"Although the positive effects of exercise on the…
rayyan-438980841,"A Bowling Exergame to Improve Functional Capacity in Older Adults: Co-Design, Development, and Testing to Compare the Progress of Playing Alone Versus Playing With Peers.",2021,1,29,JMIR serious games,2291-9279 (Print),9,1,e23423,Da Silva JÃºnior JLA and Biduski D and Bellei EA and Becker OHC and Daroit L and Pasqualotti A and Tourinho Filho H and De Marchi ACB,https://pubmed.nc…
rayyan-438980842,Balance Training in Older Adults Using Exergames: Game Speed and Cognitive Elements Affect How Seniors Play.,2020,,,Frontiers in sports and active living,2624-9367 (Electronic),2,,54,Anders P and Bengtson EI and GrÃ¸nvik KB and SkjÃ¦ret-Maroni N and Vereijken B,https://pubmed.ncbi.nlm.nih.gov/33345045/,eng,,Switzerland,"Falls in older adults are a serious threat to their health a…
rayyan-438980844,Virtual Rehabilitation in Parkinson Disease: A Dopamine Transporter Imaging Study.,2021,4,1,American journal of physical medicine & rehabilitation,1537-7385 (Electronic),100,4,359-366,Toldo JMP and Arjona M and Campos Neto GC and Vitor T and Nogueira SA and Amaro E Jr and Saba RA and Silva SMCA and Ferraz HB and FelÃ­cio AC,https://pubmed.ncbi.nlm.nih.gov/33727518/,eng,,United St…
rayyan-438980845,Sensory Interaction and Balancing Ability Evaluation of the Elderly Using a Simplified Force Plate System.,2022,11,17,"Sensors (Basel, Switzerland)",1424-8220 (Electronic),22,22,,Seo JW and Kim JI and Kim T and Jang KM and Jeong Y and Do JH,https://pubmed.ncbi.nlm.nih.gov/36433479/,eng,,Switzerland,"The Wii balance board (WBB) is a simplified force plate system used to evaluate t…
rayyan-438980847,The effect of video game-based training on postural control during gait initiation in community-dwelling older adults: a randomized controlled trial.,2022,9,,Disability and rehabilitation,1464-5165 (Electronic),44,18,5109-5116,Khanmohammadi R and Olyaei G and Talebian S and Hadian MR and Hossein B and Aliabadi S,https://pubmed.ncbi.nlm.nih.gov/34027754/,eng,,England,"PURPOSE: The…
rayyan-438980849,"The association between visual attention and body movement-controlled video games, balance and mobility in older adults.",2021,6,30,BMC geriatrics,1471-2318 (Electronic),21,1,405,Alghamdi M and Vallis LA and Leat SJ,https://pubmed.ncbi.nlm.nih.gov/34193074/,eng,,England,"BACKGROUND: Body movement-controlled video games involving physical motion and visual attention may have the …
rayyan-438980850,The Nintendo(Â®) Wii Fit Balance Board can be used as a portable and low-cost posturography system with good agreement compared to established systems.,2020,9,24,European journal of medical research,2047-783X (Electronic),25,1,44,Rohof B and Betsch M and Rath B and Tingart M and Quack V,https://pubmed.ncbi.nlm.nih.gov/32972447/,eng,,England,"BACKGROUND: Almost all epidemiological…
rayyan-438980852,Lifespan data on postural balance in multiple standing positions.,2020,2,,Gait & posture,1879-2219 (Electronic),76,,68-73,Riis J and Eika F and Blomkvist AW and Rahbek MT and Eikhof KD and Hansen MD and SÃ¸ndergaard M and Ryg J and Andersen S and Jorgensen MG,https://pubmed.ncbi.nlm.nih.gov/31734637/,eng,,England,"BACKGROUND: Maintaining balance is important throughout life. The …
rayyan-438980853,Effects of interactive video-game based system exercise on the balance of the elderly.,2013,4,,Gait & posture,1879-2219 (Electronic),37,4,511-5,Lai CH and Peng CW and Chen YL and Huang CP and Hsiao YL and Chen SC,https://pubmed.ncbi.nlm.nih.gov/23177921/,eng,,England,"This study evaluated the effects of interactive video-game based (IVGB) training on the balance of older adults. …
rayyan-438980854,Activity and energy expenditure in older people playing active video games.,2012,12,,Archives of physical medicine and rehabilitation,1532-821X (Electronic),93,12,2281-6,Taylor LM and Maddison R and Pfaeffli LA and Rawstorn JC and Gant N and Kerse NM,https://pubmed.ncbi.nlm.nih.gov/22522217/,eng,,United States,"Tayl OBJECTIVES: To quantify energy expenditure in older adults playi…
rayyan-438980855,Older adults' needs and requirements for a comprehensive exergame-based telerehabilitation system: A focus group study.,2022,,,Frontiers in public health,2296-2565 (Electronic),10,,1076149,Seinsche J and de Bruin ED and Carpinella I and Ferrarin M and Moza S and Rizzo F and Salatino C and Giannouli E,https://pubmed.ncbi.nlm.nih.gov/36711352/,eng,,Switzerland,"INTRODUCTION: Telere…
rayyan-438980856,The role of motivation factors in exergame interventions for fall prevention in older adults: A systematic review and meta-analysis.,2022,,,Frontiers in neurology,1664-2295 (Print),13,,903673,Buyle M and Jung Y and Pavlou M and Gonzalez SC and Bamiou DE,https://pubmed.ncbi.nlm.nih.gov/35989930/,eng,,Switzerland,"Balance disorders and falls are common in the elderly population. Re…
rayyan-438980857,Suitability of Kinect for measuring whole body movement patterns during exergaming.,2014,9,22,Journal of biomechanics,1873-2380 (Electronic),47,12,2925-32,van Diest M and Stegenga J and WÃ¶rtche HJ and Postema K and Verkerke GJ and Lamoth CJ,https://pubmed.ncbi.nlm.nih.gov/25173920/,eng,,United States,"Exergames provide a challenging opportunity for home-based training and evalua…
rayyan-438980858,Intrarater reproducibility and validity of Nintendo Wii balance testing in community-dwelling older adults.,2014,4,,Journal of aging and physical activity,1543-267X (Electronic),22,2,269-75,JÃ¸rgensen MG and Laessoe U and Hendriksen C and Nielsen OB and Aagaard P,https://pubmed.ncbi.nlm.nih.gov/23752090/,eng,,United States,"The aims of the current study were to examine the intrar…
rayyan-438980859,Validity and sensitivity of instrumented postural and gait assessment using low-cost devices in Parkinson's disease.,2020,11,11,Journal of neuroengineering and rehabilitation,1743-0003 (Electronic),17,1,149,Ãlvarez I and Latorre J and Aguilar M and Pastor P and Llorens R,https://pubmed.ncbi.nlm.nih.gov/33176833/,eng,,England,"BACKGROUND: Accurate assessment of balance and gait i…
rayyan-438980860,Enhancement of Anticipatory Postural Adjustments by Virtual Reality in Older Adults with Cognitive and Motor Deficits: A Randomised Trial.,2021,7,22,"Geriatrics (Basel, Switzerland)",2308-3417 (Electronic),6,3,,Bourrelier J and Fautrelle L and Haratyk E and Manckoundia P and MÃ©rienne F and Mourey F and Kubicki A,https://pubmed.ncbi.nlm.nih.gov/34449605/,eng,,Switzerland,"BACKGRO…
rayyan-438980861,"Comparison of exergaming and vestibular training on gaze stability, balance, and gait performance of older adults: A single blind randomized control trial.",2022,10,,JPMA. The Journal of the Pakistan Medical Association,0030-9982 (Print),72,10,1909-1912,Bukhari SA and Ghous M and Butt P and Kiyani SK and Tariq A,https://pubmed.ncbi.nlm.nih.gov/36660969/,eng,,Pakistan,"OBJECTIVES…
rayyan-438980862,Cognitive and motor effects of Kinect-based games training in people with and without Parkinson disease: A preliminary study.,2020,1,,Physiotherapy research international : the journal for researchers and clinicians in physical therapy,1471-2865 (Electronic),25,1,e1807,de Melo Cerqueira TM and de Moura JA and de Lira JO and Leal JC and D'Amelio M and do Santos Mendes FA,https://p…
rayyan-438980863,Development of an Exergame for Urban-dwelling Older Adults With Functional Limitations: Results and Lessons Learned.,2016,,,"Progress in community health partnerships : research, education, and action",1557-0541 (Print),10,1,73-81,Szanton SL and Walker RK and Lim JH and Fisher L and Zhan A and Gitlin LN and Thorpe RJ and Terzis A,https://pubmed.ncbi.nlm.nih.gov/27018356/,eng,,Uni…
rayyan-438980864,"The effectiveness of e-interventions on fall, neuromuscular functions and quality of life in community-dwelling older adults: A systematic review and meta-analysis.",2021,1,,International journal of nursing studies,1873-491X (Electronic),113,,103784,Chan JKY and Klainin-Yobas P and Chi Y and Gan JKE and Chow G and Wu XV,https://pubmed.ncbi.nlm.nih.gov/33120138/,eng,,England,"BAC…
rayyan-438980865,Reliability and Usability Analysis of an Embedded System Capable of Evaluating Balance in Elderly Populations Based on a Modified Wii Balance Board.,2022,9,3,International journal of environmental research and public health,1660-4601 (Electronic),19,17,,EstÃ©vez-Pedraza ÃG and Hernandez-Laredo E and Millan-Guadarrama ME and MartÃ­nez-MÃ©ndez R and Carrillo-Vega MF and Parra-Rodr…
rayyan-438980866,Virtual reality exercise improves mobility after stroke: an inpatient randomized controlled trial.,2014,6,,Stroke,1524-4628 (Electronic),45,6,1853-5,McEwen D and Taillon-Hobson A and Bilodeau M and Sveistrup H and Finestone H,https://pubmed.ncbi.nlm.nih.gov/24763929/,eng,,United States,"BACKGROUND AND PURPOSE: Exercise using virtual reality (VR) has improved balance in adults wit…
rayyan-438980867,Interactive video dance games for healthy older adults.,2010,12,,"The journal of nutrition, health & aging",1760-4788 (Electronic),14,10,850-2,Studenski S and Perera S and Hile E and Keller V and Spadola-Bogard J and Garcia J,https://pubmed.ncbi.nlm.nih.gov/21125204/,eng,,France,"BACKGROUND: Physical activity promotes health in older adults but participation rates are low. Intera…
rayyan-438980868,Cognitive and cognitive-motor interventions affecting physical functioning: a systematic review.,2011,6,8,BMC geriatrics,1471-2318 (Electronic),11,,29,Pichierri G and Wolf P and Murer K and de Bruin ED,https://pubmed.ncbi.nlm.nih.gov/21651800/,eng,,England,"BACKGROUND: Several types of cognitive or combined cognitive-motor intervention types that might influence physical function…
rayyan-438980869,Active video games for knee osteoarthritis improve mobility but not WOMAC score: A randomized controlled trial.,2020,11,,Annals of physical and rehabilitation medicine,1877-0665 (Electronic),63,6,458-465,Lin YT and Lee WC and Hsieh RL,https://pubmed.ncbi.nlm.nih.gov/31981832/,eng,,Netherlands,"BACKGROUND: Active video games (AVGs) have become popular and have been investigated fo…
rayyan-438980870,MIRA Rehab Exergames for Older Male Residents in a Care Home Center in Saudi Arabia: Protocol for a Feasibility Randomized Controlled Trial.,2022,12,20,JMIR research protocols,1929-0748 (Print),11,12,e39148,Zougar M and Todd C and McGarrigle L and Stanmore E,https://pubmed.ncbi.nlm.nih.gov/36538360/,eng,,Canada,"BACKGROUND: Physical activity leads to improvements in morbidity, mo…
rayyan-438980871,Immersive Virtual Reality as a Novel Physical Therapy Approach for Nonagenarians: Usability and Effects on Balance Outcomes of a Game-Based Exercise Program.,2022,7,5,Journal of clinical medicine,2077-0383 (Print),11,13,,Campo-Prieto P and Cancela-Carral JM and Alsina-Rey B and RodrÃ­guez-Fuentes G,https://pubmed.ncbi.nlm.nih.gov/35807196/,eng,,Switzerland,"Physical exercise has …
rayyan-438980872,Effects of multitask training on cognition and motor control in people with schizophrenia spectrum disorders.,2022,,,PloS one,1932-6203 (Electronic),17,6,e0264745,Chien TY and Chern JS and Wang SP and Yang Y,https://pubmed.ncbi.nlm.nih.gov/35771832/,eng,,United States,"Schizophrenia spectrum disorder (SSD) is a disabling mental illness that causes considerable deficits in motor a…
rayyan-438980873,Effects of balance-focused interactive games compared to therapeutic balance classes for older women.,2013,2,,Climacteric : the journal of the International Menopause Society,1473-0804 (Electronic),16,1,141-6,Singh DK and Rajaratnam BS and Palaniswamy V and Raman VP and Bong PS and Pearson H,https://pubmed.ncbi.nlm.nih.gov/22640573/,eng,,England,"OBJECTIVE: The prospective pre-po…
rayyan-438980874,"Exergaming Platform for Older Adults Residing in Long-Term Care Homes: User-Centered Design, Development, and Usability Study.",2021,3,9,JMIR serious games,2291-9279 (Print),9,1,e22370,Chu CH and Biss RK and Cooper L and Quan AML and Matulis H,https://pubmed.ncbi.nlm.nih.gov/33687337/,eng,,Canada,"BACKGROUND: Older adults (OAs) residing in long-term care (LTC) homes are often un…
rayyan-438980875,Exergames for the elderly: towards an embedded Kinect-based clinical test of falls risk.,2012,,,Studies in health technology and informatics,0926-9630 (Print),178,,51-7,Garcia JA and Felix Navarro K and Schoene D and Smith ST and Pisan Y,https://pubmed.ncbi.nlm.nih.gov/22797019/,eng,,Netherlands,"Falls are the leading cause of disability, injuries or even death among older adults…
rayyan-438980876,An exergame system based on force platforms and body key-point detection for balance training.,2016,8,,Annual International Conference of the IEEE Engineering in Medicine and Biology Society. IEEE Engineering in Medicine and Biology Society. Annual International Conference,2694-0604 (Electronic),2016,,45-48,Lavarda MD and de Borba PA and Oliveira MR and Borba GB and de Souza MA a…
rayyan-438980877,Kinematic effect of Nintendo Wii(TM) sports program exercise on obstacle gait in elderly women with falling risk.,2015,5,,Journal of physical therapy science,0915-5287 (Print),27,5,1397-400,Jung DI and Ko DS and Jeong MA,https://pubmed.ncbi.nlm.nih.gov/26157228/,eng,,Japan,"[Purpose] This study evaluated the changes in balance ability and obstacle gait after lumbar stabilization …
rayyan-438980878,"Effects of an Immersive Virtual Reality Exergame on University Students' Anxiety, Depression, and Perceived Stress: Pilot Feasibility and Usability Study.",2021,11,22,JMIR serious games,2291-9279 (Print),9,4,e29330,Xu W and Liang HN and Baghaei N and Ma X and Yu K and Meng X and Wen S,https://pubmed.ncbi.nlm.nih.gov/34813487/,eng,,Canada,"BACKGROUND: In recent years, there has b…
rayyan-438980879,"Safety, feasibility, and acceptability of physiotherapy combined with strength training using active video games for older patients with musculoskeletal conditions.",2022,8,24,Disability and rehabilitation. Assistive technology,1748-3115 (Electronic),,,1-7,Takei K and Morita S and Watanabe Y and Suganami M and Inao M,https://pubmed.ncbi.nlm.nih.gov/36001528/,eng,,England,"PURPOS…
rayyan-438980880,Effectiveness of virtual reality using video gaming technology in elderly adults with diabetes mellitus.,2013,6,,Diabetes technology & therapeutics,1557-8593 (Electronic),15,6,489-96,Lee S and Shin S,https://pubmed.ncbi.nlm.nih.gov/23560480/,eng,,United States,"BACKGROUND: Diabetes in elderly adults is associated with an increased risk of fall. The aim of study was to determine w…
rayyan-438980881,Supervised Balance Training and Wii Fit-Based Exercises Lower Falls Risk in Older Adults With Type 2 Diabetes.,2018,2,,Journal of the American Medical Directors Association,1538-9375 (Electronic),19,2,185.e7-185.e13,Morrison S and Simmons R and Colberg SR and Parson HK and Vinik AI,https://pubmed.ncbi.nlm.nih.gov/29289541/,eng,,United States,"OBJECTIVES: This study examined the b…
rayyan-438980882,Physiological and Perceptual Responses to NintendoÂ® Wii Fitâ„¢ in Young and Older Adults.,2012,,,International journal of exercise science,1939-795X (Print),5,1,79-92,Mullins NM and Tessmer KA and McCarroll ML and Peppel BP,https://pubmed.ncbi.nlm.nih.gov/27182377/,eng,,United States,"Physically active video gaming (AVG) provides a technologically-modern, convenient means of inc…
rayyan-438980883,Validity of the Nintendo Wii Balance Board for the Assessment of Balance Measures in the Functional Reach Test.,2018,7,,IEEE transactions on neural systems and rehabilitation engineering : a publication of the IEEE Engineering in Medicine and Biology Society,1558-0210 (Electronic),26,7,1400-1406,Mengarelli A and Cardarelli S and Strazza A and Di Nardo F and Fioretti S and Verdini…
rayyan-438980884,The effectiveness of virtual reality training in reducing the risk of falls among elderly people.,2018,,,Clinical interventions in aging,1178-1998 (Electronic),13,,2329-2338,KamiÅ„ska MS and Miller A and Rotter I and SzyliÅ„ska A and Grochans E,https://pubmed.ncbi.nlm.nih.gov/30532523/,eng,,New Zealand,"BACKGROUND: Virtual reality (VR) training using modern game consoles is an in…
rayyan-438980885,"Exergaming in Older People Living with HIV Improves Balance, Mobility and Ameliorates Some Aspects of Frailty.",2016,10,6,Journal of visualized experiments : JoVE,1940-087X (Electronic),,116,,Veeravelli S and Najafi B and Marin I and Blumenkron F and Smith S and Klotz SA,https://pubmed.ncbi.nlm.nih.gov/27768079/,eng,,United States,"Approximately 1.2 million people in the United …
rayyan-438980886,Controlled trial of balance training using a video game console in community-dwelling older adults.,2019,7,1,Age and ageing,1468-2834 (Electronic),48,4,506-512,Montero-AlÃ­a P and Miralles-Basseda R and LÃ³pez-JimÃ©nez T and MuÃ±oz-Ortiz L and JimÃ©nez-GonzÃ¡lez M and Prat-Rovira J and AlbarrÃ¡n-SÃ¡nchez JL and Manresa-DomÃ­nguez JM and Andreu-Concha CM and RodrÃ­guez-PÃ©rez MC a…
rayyan-438980887,Active video-gaming effects on balance and mobility in individuals with chronic stroke: a randomized controlled trial.,2013,5,,Topics in stroke rehabilitation,1074-9357 (Print),20,3,218-25,Fritz SL and Peters DM and Merlo AM and Donley J,https://pubmed.ncbi.nlm.nih.gov/23841969/,eng,,England,"BACKGROUND: Treatments that provide feedback, increase practice with multiple repetition…
rayyan-438980888,Effectiveness of adding virtual reality to physiotherapeutic treatment in patients with total hip arthroplasty. A randomized controlled trial.,2022,5,,Clinical rehabilitation,1477-0873 (Electronic),36,5,660-668,Zavala-GonzÃ¡lez J and MartÃ­nez D and GutiÃ©rrez-Espinoza H,https://pubmed.ncbi.nlm.nih.gov/35166608/,eng,,England,"OBJECTIVE: To determine the clinical effectiveness of …
rayyan-438980889,Feasibility of Cognitive-Motor Exergames in Geriatric Inpatient Rehabilitation: A Pilot Randomized Controlled Study.,2021,,,Frontiers in aging neuroscience,1663-4365 (Print),13,,739948,Altorfer P and Adcock M and de Bruin ED and Graf F and Giannouli E,https://pubmed.ncbi.nlm.nih.gov/34912206/,eng,,Switzerland,"Objective: The aim of this pilot randomized clinical trial was to test…
rayyan-438980890,A Bespoke Kinect Stepping Exergame for Improving Physical and Cognitive Function in Older People: A Pilot Study.,2016,12,,Games for health journal,2161-7856 (Electronic),5,6,382-388,Garcia JA and Schoene D and Lord SR and Delbaere K and Valenzuela T and Navarro KF,https://pubmed.ncbi.nlm.nih.gov/27860515/,eng,,United States,"BACKGROUND: Systematic review evidence has shown that s…
rayyan-438980891,Effects of exergames training on postural balance in patients who had a chronic stroke: study protocol for a randomised controlled trial.,2020,11,4,BMJ open,2044-6055 (Electronic),10,11,e038593,Bessa NPOS and Lima Filho BF and Medeiros CSP and Ribeiro TS and Campos TF and Cavalcanti FADC,https://pubmed.ncbi.nlm.nih.gov/33148737/,eng,,England,"INTRODUCTION: Exergames training, as …
rayyan-438980892,Effectiveness of exergames for improving mobility and balance in older adults: a systematic review and meta-analysis.,2020,7,18,Systematic reviews,2046-4053 (Electronic),9,1,163,Pacheco TBF and de Medeiros CSP and de Oliveira VHB and Vieira ER and de Cavalcanti FAC,https://pubmed.ncbi.nlm.nih.gov/32682439/,eng,,England,"BACKGROUND: Exergaming is a fun, engaging, and interactive f…
rayyan-438980893,Effects of Exergame on Patients' Balance and Upper Limb Motor Function after Stroke: A Randomized Controlled Trial.,2019,8,,Journal of stroke and cerebrovascular diseases : the official journal of National Stroke Association,1532-8511 (Electronic),28,8,2351-2357,Henrique PPB and Colussi EL and De Marchi ACB,https://pubmed.ncbi.nlm.nih.gov/31204204/,eng,,United States,"BACKGROUND:…
rayyan-438980895,Effects of Exergaming on Balance of Healthy Older Adults: A Systematic Review and Meta-analysis of Randomized Controlled Trials.,2020,2,,Games for health journal,2161-7856 (Electronic),9,1,11-23,Fang Q and Ghanouni P and Anderson SE and Touchett H and Shirley R and Fang F and Fang C,https://pubmed.ncbi.nlm.nih.gov/31800322/,eng,,United States,"Balance is critical for older adults…
rayyan-438980896,Computational Intelligence and Game Design for Effective At-Home Stroke Rehabilitation.,2013,4,,Games for health journal,2161-7856 (Electronic),2,2,81-88,Borghese NA and Pirovano M and Lanzi PL and WÃ¼est S and de Bruin ED,https://pubmed.ncbi.nlm.nih.gov/24761321/,eng,,United States,"OBJECTIVE: The aim of this article is to describe a game engine that has all the characteristics …
rayyan-438980898,Lessons Learned from Gamifying Functional Fitness Training Through Human-Centered Design Methods in Older Adults.,2019,12,,Games for health journal,2161-7856 (Electronic),8,6,387-406,MuÃ±oz JE and GonÃ§alves A and RÃºbio Gouveia Ã‰ and CameirÃ£o MS and BermÃºdez I Badia S,https://pubmed.ncbi.nlm.nih.gov/31368834/,eng,,United States,"Background: The design of meaningful and enjoya…
rayyan-438980899,A novel model to quantify balance alterations in older adults based on the center of pressure (CoP) measurements with a cross-sectional study.,2021,,,PloS one,1932-6203 (Electronic),16,8,e0256129,EstÃ©vez-Pedraza ÃG and Parra-RodrÃ­guez L and MartÃ­nez-MÃ©ndez R and Portillo-RodrÃ­guez O and RonzÃ³n-HernÃ¡ndez Z,https://pubmed.ncbi.nlm.nih.gov/34398918/,eng,,United States,"BACKG…
rayyan-438980900,Vestibular rehabilitation using the NintendoÂ® Wii Balance Board -- a user-friendly alternative for central nervous compensation.,2013,3,,Acta oto-laryngologica,1651-2251 (Electronic),133,3,239-45,Sparrer I and Duong Dinh TA and Ilgner J and Westhofen M,https://pubmed.ncbi.nlm.nih.gov/23131174/,eng,,England,"CONCLUSION: The NintendoÂ® Wii Balance Board is a cost-effective and use…
rayyan-438980901,"The Benefits of Custom Exergames for Fitness, Balance, and Health-Related Quality of Life: A Randomized Controlled Trial with Community-Dwelling Older Adults.",2021,8,,Games for health journal,2161-7856 (Electronic),10,4,245-253,GonÃ§alves A and MuÃ±oz J and CameirÃ£o MS and Gouveia Ã‰R and Sousa H and BermÃºdez I Badia S,https://pubmed.ncbi.nlm.nih.gov/34370609/,eng,,United Sta…
rayyan-438980902,The Effect of a Virtual Reality Game Intervention on Balance for Patients with Stroke: A Randomized Controlled Trial.,2017,10,,Games for health journal,2161-7856 (Electronic),6,5,303-311,Lee HC and Huang CL and Ho SH and Sung WH,https://pubmed.ncbi.nlm.nih.gov/28771379/,eng,,United States,"OBJECTIVE: The aim of this study was to investigate the effects of virtual reality (VR) bal…
rayyan-438980903,The effect of virtual reality gaming on dynamic balance in older adults.,2012,7,,Age and ageing,1468-2834 (Electronic),41,4,549-52,Rendon AA and Lohman EB and Thorpe D and Johnson EG and Medina E and Bradley B,https://pubmed.ncbi.nlm.nih.gov/22672915/,eng,,England,"BACKGROUND: physical therapy interventions that increase functional strength and balance have been shown to reduce f…
rayyan-438980904,Home-based balance training programme using Wii Fit with balance board for Parkinsons's disease: a pilot study.,2012,2,,Journal of rehabilitation medicine,1651-2081 (Electronic),44,2,144-50,Esculier JF and Vaudrin J and BÃ©riault P and Gagnon K and Tremblay LE,https://pubmed.ncbi.nlm.nih.gov/22266676/,eng,,Sweden,"OBJECTIVES: To evaluate the effects of a home-based balance traini…
rayyan-438980905,Making the Best Out of IT: Design and Development of Exergames for Older Adults With Mild Neurocognitive Disorder - A Methodological Paper.,2021,,,Frontiers in aging neuroscience,1663-4365 (Print),13,,734012,Manser P and de Bruin ED,https://pubmed.ncbi.nlm.nih.gov/34955806/,eng,,Switzerland,"Background: Utilizing information technology (IT) systems, for example in form of compute…
rayyan-438980906,A cognitive-balance control training paradigm using wii fit to reduce fall risk in chronic stroke survivors.,2014,10,,Journal of neurologic physical therapy : JNPT,1557-0584 (Electronic),38,4,216-25,Subramaniam S and Wan-Ying Hui-Chan C and Bhatt T,https://pubmed.ncbi.nlm.nih.gov/25198867/,eng,,United States,"BACKGROUND AND PURPOSE: The impaired ability to maintain balance while …
rayyan-438980908,Neglecting posture: differences in balance impairments between peripersonal and extrapersonal neglect.,2014,12,3,Neuroreport,1473-558X (Electronic),25,17,1381-5,Nijboer TC and Ten Brink AF and van der Stoep N and Visser-Meily JM,https://pubmed.ncbi.nlm.nih.gov/25340562/,eng,,England,"Neglect is a heterogeneous disorder and may be specific for only peripersonal or extrapersonal sp…
rayyan-438980909,Validation of Static and Dynamic Balance Assessment Using Microsoft Kinect for Young and Elderly Populations.,2018,1,,IEEE journal of biomedical and health informatics,2168-2208 (Electronic),22,1,147-153,Eltoukhy MA and Kuenze C and Oh J and Signorile JF,https://pubmed.ncbi.nlm.nih.gov/28333650/,eng,,United States,"Reduction in balance is an indicator of fall risk, and therefore,…
rayyan-438980910,Feasibility of a Kinect(Â®)-based rehabilitation strategy after burn injury.,2018,12,,Burns : journal of the International Society for Burn Injuries,1879-1409 (Electronic),44,8,2080-2086,Pham TN and Wong JN and Terken T and Gibran NS and Carrougher GJ and Bunnell A,https://pubmed.ncbi.nlm.nih.gov/30241787/,eng,,Netherlands,"INTRODUCTION: The advent of consoles that deliver both i…
rayyan-438980911,Dance-based exergaming for upper extremity rehabilitation and reducing fall-risk in community-dwelling individuals with chronic stroke. A preliminary study.,2019,12,,Topics in stroke rehabilitation,1945-5119 (Electronic),26,8,565-575,Subramaniam S and Bhatt T,https://pubmed.ncbi.nlm.nih.gov/31576774/,eng,,England,"Background: Post-stroke, individuals demonstrate persistent upper …
rayyan-438980913,Wii Balance Board: Reliability and Clinical Use in Assessment of Balance in Healthy Elderly Women.,2015,,,CNS & neurological disorders drug targets,1996-3181 (Electronic),14,9,1165-70,Monteiro-Junior RS and Ferreira AS and Puell VN and Lattari E and Machado S and Otero Vaghetti CA and da Silva EB,https://pubmed.ncbi.nlm.nih.gov/26556091/,eng,,United Arab Emirates,"Force plate is …
rayyan-438980914,Development and Evaluation of Cognitive Games to Promote Health and Wellbeing in Elderly People with Mild Cognitive Impairment.,2018,,,Studies in health technology and informatics,1879-8365 (Electronic),248,,255-262,Scase M and Kreiner K and Ascolese A,https://pubmed.ncbi.nlm.nih.gov/29726445/,eng,,Netherlands,"BACKGROUND: In Europe the number of elderly people is increasing. Thi…
rayyan-438980915,Gaming for health: a systematic review of the physical and cognitive effects of interactive computer games in older adults.,2015,4,,Journal of applied gerontology : the official journal of the Southern Gerontological Society,1552-4523 (Electronic),34,3,NP166-89,Bleakley CM and Charles D and Porter-Armstrong A and McNeill MD and McDonough SM and McCormack B,https://pubmed.ncbi.nlm…
rayyan-438980916,"Effects of an Exergame Software for Older Adults on Fitness, Activities of Daily Living Performance, and Quality of Life.",2018,10,,Games for health journal,2161-7856 (Electronic),7,5,341-346,Neumann S and Meidert U and BarberÃ -Guillem R and Poveda-Puente R and Becker H,https://pubmed.ncbi.nlm.nih.gov/30325234/,eng,,United States,"BACKGROUND: As people become older, the biologi…
rayyan-438980917,The Effects of Combined Cognitive-Physical Interventions on Cognitive Functioning in Healthy Older Adults: A Systematic Review and Multilevel Meta-Analysis.,2022,,,Frontiers in human neuroscience,1662-5161 (Print),16,,838968,Rieker JA and Reales JM and MuiÃ±os M and Ballesteros S,https://pubmed.ncbi.nlm.nih.gov/35399365/,eng,,Switzerland,"Research has shown that both physical exe…
rayyan-438980918,Use of a Gaming Platform for Balance Training After a Stroke: A Randomized Trial.,2019,4,,Archives of physical medicine and rehabilitation,1532-821X (Electronic),100,4,591-597,Hsieh HC,https://pubmed.ncbi.nlm.nih.gov/30468730/,eng,,United States,"OBJECTIVE: To evaluate a personal computer (PC) gaming platform as a means of improving postural balance in stroke patients. PARTICIPAN…
rayyan-438980920,Usability Test of Exercise Games Designed for Rehabilitation of Elderly Patients After Hip Replacement Surgery: Pilot Study.,2017,10,12,JMIR serious games,2291-9279 (Print),5,4,e19,Ling Y and Ter Meer LP and Yumak Z and Veltkamp RC,https://pubmed.ncbi.nlm.nih.gov/29025696/,eng,,Canada,"BACKGROUND: Patients who receive rehabilitation after hip replacement surgery are shown to have…
rayyan-438980921,Effects of Kinect-based exergaming on frailty status and physical performance in prefrail and frail elderly: A randomized controlled trial.,2019,6,27,Scientific reports,2045-2322 (Electronic),9,1,9353,Liao YY and Chen IH and Wang RY,https://pubmed.ncbi.nlm.nih.gov/31249332/,eng,,England,"Frailty status can be improved by intervention. Both exergaming and combined exercise have be…
rayyan-438980922,Gaming for Health: Systematic Review and Meta-analysis of the Physical and Cognitive Effects of Active Computer Gaming in Older Adults.,2017,12,1,Physical therapy,1538-6724 (Electronic),97,12,1122-1137,Howes SC and Charles DK and Marley J and Pedlow K and McDonough SM,https://pubmed.ncbi.nlm.nih.gov/29077911/,eng,,United States,"BACKGROUND: Active computer gaming (ACG) is a metho…
rayyan-438980923,Kinect-Based Five-Times-Sit-to-Stand Test for Clinical and In-Home Assessment of Fall Risk in Older People.,2015,,,Gerontology,1423-0003 (Electronic),62,1,118-24,Ejupi A and Brodie M and Gschwind YJ and Lord SR and Zagler WL and Delbaere K,https://pubmed.ncbi.nlm.nih.gov/26021781/,eng,,Switzerland,"BACKGROUND: Accidental falls remain an important problem in older people. The five…
rayyan-438980924,Exergaming for elderly: effects of different types of game feedback on performance of a balance task.,2012,,,Studies in health technology and informatics,0926-9630 (Print),181,,103-7,Lamoth CJ and Alingh R and Caljouw SR,https://pubmed.ncbi.nlm.nih.gov/22954837/,eng,,Netherlands,"Balance training to improve postural control in elderly can contribute to the prevention of falls. Vi…
rayyan-438980925,Effect of virtual reality in Parkinson's disease: a prospective observational study.,2018,2,,Arquivos de neuro-psiquiatria,1678-4227 (Electronic),76,2,78-84,Severiano MIR and Zeigelboim BS and Teive HAG and Santos GJB and Fonseca VR,https://pubmed.ncbi.nlm.nih.gov/29489960/,eng,,Germany,"OBJECTIVE: To assess the effectiveness of balance exercises by means of virtual reality games…
rayyan-438980926,Using Digital Technology to Design a Simple Interactive System for Nostalgic Gaming to Promote the Health of Slightly Disabled Elderly People.,2022,12,22,International journal of environmental research and public health,1660-4601 (Electronic),20,1,,Wang CM and Huang CS,https://pubmed.ncbi.nlm.nih.gov/36612448/,eng,,Switzerland,"An interactive digital gaming system with simple tan…
rayyan-438980927,"Effect of Exergame Training and Detraining on Lower-Body Strength, Agility, and Cardiorespiratory Fitness in Women with Fibromyalgia: Single-Blinded Randomized Controlled Trial.",2019,12,24,International journal of environmental research and public health,1660-4601 (Electronic),17,1,,Villafaina S and Borrega-Mouquinho Y and Fuentes-GarcÃ­a JP and Collado-Mateo D and Gusi N,https…
rayyan-438980928,Impact of Motor-Cognitive Interventions on Selected Gait and Balance Outcomes in Older Adults: A Systematic Review and Meta-Analysis of Randomized Controlled Trials.,2022,,,Frontiers in psychology,1664-1078 (Print),13,,837710,Teraz K and Å losar L and ParavliÄ‡ AH and de Bruin ED and Marusic U,https://pubmed.ncbi.nlm.nih.gov/35783735/,eng,,Switzerland,"BACKGROUND: Efficient perfo…
rayyan-438980929,"Improving Walking, Muscle Strength, and Balance in the Elderly with an Exergame Using Kinect: A Randomized Controlled Trial.",2015,6,,Games for health journal,2161-7856 (Electronic),4,3,161-7,Sato K and Kuroki K and Saiki S and Nagatomi R,https://pubmed.ncbi.nlm.nih.gov/26182059/,eng,,United States,"BACKGROUND: Many issues prevent elderly individuals from exercising in daily lif…
rayyan-438980930,"Exposure to ""Exergames"" Increases Older Adults' Perception of the Usefulness of Technology for Improving Health and Physical Activity: A Pilot Study.",2015,11,27,JMIR serious games,2291-9279 (Print),3,2,e8,Bird ML and Clark B and Millar J and Whetton S and Smith S,https://pubmed.ncbi.nlm.nih.gov/26614263/,eng,,Canada,"BACKGROUND: High rates of sedentary behaviors in older adul…
rayyan-438980931,Exergame and Balance Training Modulate Prefrontal Brain Activity during Walking and Enhance Executive Function in Older Adults.,2016,,,Frontiers in aging neuroscience,1663-4365 (Print),8,,66,Eggenberger P and Wolf M and Schumann M and de Bruin ED,https://pubmed.ncbi.nlm.nih.gov/27148041/,eng,,Switzerland,"Different types of exercise training have the potential to induce structura…
rayyan-438980932,Efficacy of Wii-Fit on Static and Dynamic Balance in Community Dwelling Older Veterans: A Randomized Controlled Pilot Trial.,2017,,,Journal of aging research,2090-2204 (Print),2017,,4653635,Padala KP and Padala PR and Lensing SY and Dennis RA and Bopp MM and Parkes CM and Garrison MK and Dubbert PM and Roberson PK and Sullivan DH,https://pubmed.ncbi.nlm.nih.gov/28261500/,eng,,Uni…
rayyan-438980933,The Effects of Exergaming on Sensory Reweighting and Mediolateral Stability of Women Aged Over 60: Usability Study.,2021,7,21,JMIR serious games,2291-9279 (Print),9,3,e27884,SÃ¡pi M and FehÃ©r-Kiss A and CsernÃ¡k K and DomjÃ¡n A and PintÃ©r S,https://pubmed.ncbi.nlm.nih.gov/34287215/,eng,,Canada,"BACKGROUND: Older adults tend to experience difficulties in switching quickly betwee…
rayyan-438980934,Alzheimer's Disease Detection Using Comprehensive Analysis of Timed Up and Go Test via Kinect V.2 Camera and Machine Learning.,2022,,,IEEE transactions on neural systems and rehabilitation engineering : a publication of the IEEE Engineering in Medicine and Biology Society,1558-0210 (Electronic),30,,1589-1600,Seifallahi M and Mehraban AH and Galvin JE and Ghoraani B,https://pubmed…
rayyan-438980935,A RGBD-Based Interactive System for Gaming-Driven Rehabilitation of Upper Limbs.,2019,8,9,"Sensors (Basel, Switzerland)",1424-8220 (Electronic),19,16,,Fuertes MuÃ±oz G and Mollineda RA and Gallardo Casero J and Pla F,https://pubmed.ncbi.nlm.nih.gov/31395817/,eng,,Switzerland,"Current physiotherapy services may not be effective or suitable for certain patients due to lack of motiv…
rayyan-438980936,A novel video game--based device for measuring stepping performance and fall risk in older people.,2011,6,,Archives of physical medicine and rehabilitation,1532-821X (Electronic),92,6,947-53,Schoene D and Lord SR and Verhoef P and Smith ST,https://pubmed.ncbi.nlm.nih.gov/21549352/,eng,,United States,"OBJECTIVE: To determine whether a dance mat test of choice stepping reaction tim…
rayyan-438980937,Exergame-Driven High-Intensity Interval Training in Untrained Community Dwelling Older Adults: A Formative One Group Quasi- Experimental Feasibility Trial.,2019,,,Frontiers in physiology,1664-042X (Print),10,,1019,Rebsamen S and Knols RH and Pfister PB and de Bruin ED,https://pubmed.ncbi.nlm.nih.gov/31440168/,eng,,Switzerland,"PURPOSE: To investigate the feasibility of an exergam…
rayyan-438980938,Predicting functional performance via classification of lower extremity strength in older adults with exergame-collected data.,2020,12,10,Journal of neuroengineering and rehabilitation,1743-0003 (Electronic),17,1,164,Becker H and Garcia-Agundez A and MÃ¼ller PN and Tregel T and Miede A and GÃ¶bel S,https://pubmed.ncbi.nlm.nih.gov/33302975/,eng,,England,"OBJECTIVE: The goal of thi…
rayyan-438980939,Biomedical Serious Game System for Balance Rehabilitation of Hemiparetic Stroke Patients.,2018,11,,IEEE transactions on neural systems and rehabilitation engineering : a publication of the IEEE Engineering in Medicine and Biology Society,1558-0210 (Electronic),26,11,2179-2188,Noveletto F and Soares AV and Mello BA and Sevegnani CN and Eichinger FLF and Hounsell MDS and Bertemes-F…
rayyan-438980940,Movement Training in Augmented Reality for Older Adults with Essential Hypertension: A Qualitative Study Determining Training Requirements.,2020,12,,Games for health journal,2161-7856 (Electronic),9,6,436-445,Vorwerg S and Stamm O and MÃ¼ller-Werdan U,https://pubmed.ncbi.nlm.nih.gov/33301387/,eng,,United States,"Objective: Physical activity is a key component of maintaining and p…
rayyan-438980941,Is Kinect Training Superior to Conventional Balance Training for Healthy Older Adults to Improve Postural Control?,2019,2,,Games for health journal,2161-7856 (Electronic),8,1,41-48,SÃ¡pi M and DomjÃ¡n A and FehÃ©rnÃ© Kiss A and PintÃ©r S,https://pubmed.ncbi.nlm.nih.gov/30153062/,eng,,United States,"OBJECTIVE: To investigate the effects of balance training to improve postural cont…
rayyan-438980943,Effect of Nintendo Wiiâ„¢-based motor and cognitive training on activities of daily living in patients with Parkinson's disease: a randomised clinical trial.,2012,9,,Physiotherapy,1873-1465 (Electronic),98,3,196-204,Pompeu JE and Mendes FA and Silva KG and Lobo AM and Oliveira Tde P and Zomignani AP and Piemonte ME,https://pubmed.ncbi.nlm.nih.gov/22898575/,eng,,England,"OBJECTIVE…
rayyan-438980944,Investigation of key factors affecting the balance function of older adults.,2015,4,,Aging clinical and experimental research,1720-8319 (Electronic),27,2,139-47,Pu F and Sun S and Wang L and Li Y and Yu H and Yang Y and Zhao Y and Li S,https://pubmed.ncbi.nlm.nih.gov/25182452/,eng,,Germany,"BACKGROUND AND AIMS: Previous studies have focused mainly on individual factors affecting …
rayyan-438980945,Dynamic stability requirements during gait and standing exergames on the wii fitÂ® system in the elderly.,2012,5,20,Journal of neuroengineering and rehabilitation,1743-0003 (Electronic),9,,28,Duclos C and MiÃ©ville C and Gagnon D and Leclerc C,https://pubmed.ncbi.nlm.nih.gov/22607025/,eng,,England,"BACKGROUND: In rehabilitation, training intensity is usually adapted to optimize t…
rayyan-438980946,Use of virtual reality technique for the training of motor control in the elderly. Some theoretical considerations.,2010,8,,Zeitschrift fur Gerontologie und Geriatrie,1435-1269 (Electronic),43,4,229-34,de Bruin ED and Schoene D and Pichierri G and Smith ST,https://pubmed.ncbi.nlm.nih.gov/20814798/,eng,,Germany,"Virtual augmented exercise, an emerging technology that can help to p…
rayyan-438980947,The efficacy of balance training with video game-based therapy in subacute stroke patients: a randomized controlled trial.,2014,,,BioMed research international,2314-6141 (Electronic),2014,,580861,Morone G and Tramontano M and Iosa M and Shofany J and Iemma A and Musicco M and Paolucci S and Caltagirone C,https://pubmed.ncbi.nlm.nih.gov/24877116/,eng,,United States,"The video game…
rayyan-438980948,Effects of Interactive Videogames on Postural Control and Risk of Fall Outcomes in Frail and Pre-frail Older Adults: A Systematic Review and Meta-Analysis.,2021,4,,Games for health journal,2161-7856 (Electronic),10,2,83-94,Alhasan H and Alshehri MA and Wheeler PC and Fong DTP,https://pubmed.ncbi.nlm.nih.gov/33651955/,eng,,United States,"Background: Interactive videogames (IVGs) h…
rayyan-438980951,Feasibility of Wii Fit training to improve clinical measures of balance in older adults.,2013,,,Clinical interventions in aging,1178-1998 (Electronic),8,,775-81,Bieryla KA and Dold NM,https://pubmed.ncbi.nlm.nih.gov/23836967/,eng,,New Zealand,"BACKGROUND AND PURPOSE: Numerous interventions have been proposed to improve balance in older adults with varying degrees of success. A no…
rayyan-438980952,Performance of machine learning models in estimation of ground reaction forces during balance exergaming.,2022,2,13,Journal of neuroengineering and rehabilitation,1743-0003 (Electronic),19,1,18,Vonstad EK and Bach K and Vereijken B and Su X and Nilsen JH,https://pubmed.ncbi.nlm.nih.gov/35152877/,eng,,England,"BACKGROUND: Balance training exercise games (exergames) are a promising…
rayyan-438980953,"Effects of Video-Game Based Therapy on Balance, Postural Control, Functionality, and Quality of Life of Patients with Subacute Stroke: A Randomized Controlled Trial.",2020,,,Journal of healthcare engineering,2040-2309 (Electronic),2020,,5480315,Cano-MaÃ±as MJ and Collado-VÃ¡zquez S and RodrÃ­guez HernÃ¡ndez J and MuÃ±oz Villena AJ and Cano-de-la-Cuerda R,https://pubmed.ncbi.nlm.…
rayyan-438980955,Motion Rehab AVE 3D: A VR-based exergame for post-stroke rehabilitation.,2017,11,,Computer methods and programs in biomedicine,1872-7565 (Electronic),151,,15-20,Trombetta M and Bazzanello Henrique PP and Brum MR and Colussi EL and De Marchi ACB and Rieder R,https://pubmed.ncbi.nlm.nih.gov/28946996/,eng,,Ireland,"BACKGROUND AND OBJECTIVE: Recent researches about games for post-str…
rayyan-438980956,Adaptive user interface design and analysis using emotion recognition through facial expressions and body posture from an RGB-D sensor.,2020,,,PloS one,1932-6203 (Electronic),15,7,e0235908,Medjden S and Ahmed N and Lataifeh M,https://pubmed.ncbi.nlm.nih.gov/32673325/,eng,,United States,"This work presents the design and analysis of an Adaptive User Interface (AUI) for a desktop a…
rayyan-438980957,Personalizing Sensor-Controlled Digital Gaming to Self-Management Needs of Older Adults with Heart Failure: A Qualitative Study.,2020,8,,Games for health journal,2161-7856 (Electronic),9,4,304-310,Radhakrishnan K and Baranowski T and O'Hair M and Fournier CA and Spranger CB and Kim MT,https://pubmed.ncbi.nlm.nih.gov/32155355/,eng,,United States,"Objectives: In older persons with …
rayyan-438980958,Effectiveness and sustainability of a motor-cognitive stepping exergame training on stepping performance in older adults: a randomized controlled trial.,2020,,,European review of aging and physical activity : official journal of the European Group for Research into Elderly and Physical Activity,1813-7253 (Print),17,,17,Hauer K and Litz E and GÃ¼nther-Lange M and Ball C and de Bru…
rayyan-438980959,Patient-Tailored Augmented Reality Games for Assessing Upper Extremity Motor Impairments in Parkinson's Disease and Stroke.,2018,10,30,Journal of medical systems,1573-689X (Electronic),42,12,246,Bank PJM and Cidota MA and Ouwehand PEW and Lukosch SG,https://pubmed.ncbi.nlm.nih.gov/30374695/,eng,,United States,"In clinical practice, upper extremity motor impairments are commonly a…
rayyan-438980960,Effects of a balance-based exergaming intervention using the Kinect sensor on posture stability in individuals with Parkinson's disease: a single-blinded randomized controlled trial.,2016,8,27,Journal of neuroengineering and rehabilitation,1743-0003 (Electronic),13,1,78,Shih MC and Wang RY and Cheng SJ and Yang YR,https://pubmed.ncbi.nlm.nih.gov/27568011/,eng,,England,"BACKGROUND…
rayyan-438980961,"Neurorehabilitation using the virtual reality based Rehabilitation Gaming System: methodology, design, psychometrics, usability and validation.",2010,9,22,Journal of neuroengineering and rehabilitation,1743-0003 (Electronic),7,,48,CameirÃ£o MS and Badia SB and Oller ED and Verschure PF,https://pubmed.ncbi.nlm.nih.gov/20860808/,eng,,England,"BACKGROUND: Stroke is a frequent cause…
rayyan-438980962,Posturography using the Wii Balance Boardâ„¢: A feasibility study with healthy adults and adults post-stroke.,2016,1,,Gait & posture,1879-2219 (Electronic),43,,228-32,Llorens R and Latorre J and NoÃ© E and Keshner EA,https://pubmed.ncbi.nlm.nih.gov/26584877/,eng,,England,"BACKGROUND: Posturography systems that incorporate force platforms are considered to assess balance and postu…
rayyan-438980963,Application of Commercial Games for Home-Based Rehabilitation for People with Hemiparesis: Challenges and Lessons Learned.,2018,6,,Games for health journal,2161-7856 (Electronic),7,3,197-207,ValdÃ©s BA and Glegg SMN and Lambert-Shirzad N and Schneider AN and Marr J and Bernard R and Lohse K and Hoens AM and Van der Loos HFM,https://pubmed.ncbi.nlm.nih.gov/29565694/,eng,,United St…
rayyan-438980966,"Validation of a Motor-Cognitive Assessment for a Stepping Exergame in Older Adults: Use of Game-Specific, Internal Data Stream.",2020,4,,Games for health journal,2161-7856 (Electronic),9,2,95-107,Litz E and Ball C and Jansen CP and Werner C and de Bruin E and Hauer K,https://pubmed.ncbi.nlm.nih.gov/31651191/,eng,,United States,"Objective: To comprehensively validate an assessmen…
rayyan-438980967,"A Preliminary Study on the Effectiveness of Exergame Nintendo ""Wii Fit Plus"" on the Balance of Nursing Home Residents.",2013,4,,Games for health journal,2161-783X (Print),2,2,89-95,Janssen S and Tange H and Arends R,https://pubmed.ncbi.nlm.nih.gov/26192126/,eng,,United States,"OBJECTIVE: This study investigated the effect of playing Nintendo(Â®) ""Wii Fitâ„¢ Plus"" (Nintendo o…
rayyan-438980969,"Towards On-Demand Virtual Physical Therapist: Machine Learning-Based Patient Action Understanding, Assessment and Task Recommendation.",2019,9,,IEEE transactions on neural systems and rehabilitation engineering : a publication of the IEEE Engineering in Medicine and Biology Society,1558-0210 (Electronic),27,9,1824-1835,Wei W and McElroy C and Dey S,https://pubmed.ncbi.nlm.nih.go…
rayyan-438980970,A 20-sec Stepping Test and KINECT(TM) Sensor Provides Objective Quantification of Movement/Balance Dysfunction in Older Individuals.,2020,5,,Experimental aging research,1096-4657 (Electronic),46,3,244-256,Takeshima N and Kohama T and Kusunoki M and Okada S and Fujita E and Oba Y and Brechue WF,https://pubmed.ncbi.nlm.nih.gov/32200706/,eng,,United States,"Background: Tests such as…
rayyan-438980971,The effects of Nintendo Wii(TM)-based balance and upper extremity training on activities of daily living and quality of life in patients with sub-acute stroke: a randomized controlled study.,2016,12,,The International journal of neuroscience,1563-5279 (Electronic),126,12,1061-70,ÅžimÅŸek TT and Ã‡ekok K,https://pubmed.ncbi.nlm.nih.gov/26626539/,eng,,England,"OBJECTIVE: The aim of…
rayyan-438980972,"Physical and Cognitive Stimulation Using an Exergame in Subjects with Normal Aging, Mild and Moderate Cognitive Impairment.",2016,6,30,Journal of Alzheimer's disease : JAD,1875-8908 (Electronic),53,4,1299-314,Ben-Sadoun G and Sacco G and Manera V and Bourgeois J and KÃ¶nig A and Foulon P and Fosty B and Bremond F and d'Arripe-Longueville F and Robert P,https://pubmed.ncbi.nlm.ni…
rayyan-438980973,Effects of a Nintendo Wii exercise program versus Tai Chi Chuan on standing balance in older adults: a preliminary study.,2019,1,,Journal of physical therapy science,0915-5287 (Print),31,1,1-4,Gatica-Rojas V and Cartes-VelÃ¡squez R and Albornoz-Verdugo ME and Soto-Poblete A and Monteiro-Junior RS and Elgueta-Cancino E,https://pubmed.ncbi.nlm.nih.gov/30774195/,eng,,Japan,"[Purpose…
rayyan-438980974,Concurrent exergaming and transcranial direct current stimulation to improve balance in people with Parkinson's disease: study protocol for a randomised controlled trial.,2018,7,16,Trials,1745-6215 (Electronic),19,1,387,Harris DM and Rantalainen T and Muthalib M and Johnson L and Duckham RL and Smith ST and Daly RM and Teo WP,https://pubmed.ncbi.nlm.nih.gov/30012175/,eng,,England…
rayyan-438980975,The Influence of Video Game Training with and without Subpatelar Bandage in Mobility and Gait Speed on Elderly Female Fallers.,2018,,,Journal of aging research,2090-2204 (Print),2018,,9415093,de Carvalho IF and Leme GLM and Scheicher ME,https://pubmed.ncbi.nlm.nih.gov/29796315/,eng,,United States,"OBJECTIVES: The aim of the study was to investigate the effect of balance training …
rayyan-438980976,Concept Software Based on Kinect for Assessing Dual-Task Ability of Elderly People.,2012,10,,Games for health journal,2161-783X (Print),1,5,348-52,Kayama H and Okamoto K and Nishiguchi S and Nagai K and Yamada M and Aoyama T,https://pubmed.ncbi.nlm.nih.gov/26192001/,eng,,United States,"OBJECTIVE: Assessment of fall risk of elderly people is a critical issue. Dual-task (DT) abilit…
rayyan-438980977,"Use of the Xbox Kinect virtual gaming system to improve gait, postural control and cognitive awareness in an individual with Progressive Supranuclear Palsy.",2017,4,,Disability and rehabilitation,1464-5165 (Electronic),39,7,721-726,Seamon B and DeFranco M and Thigpen M,https://pubmed.ncbi.nlm.nih.gov/27008348/,eng,,England,"PURPOSE: The purpose of this report is to describe an i…
rayyan-438980978,Home-Based Exercise Program Improves Balance and Fear of Falling in Community-Dwelling Older Adults with Mild Alzheimer's Disease: A Pilot Study.,2017,,,Journal of Alzheimer's disease : JAD,1875-8908 (Electronic),59,2,565-574,Padala KP and Padala PR and Lensing SY and Dennis RA and Bopp MM and Roberson PK and Sullivan DH,https://pubmed.ncbi.nlm.nih.gov/28655135/,eng,,Netherlands,…
rayyan-438980979,Wii Fit is effective in women with bone loss condition associated with balance disorders: a randomized controlled trial.,2016,12,,Aging clinical and experimental research,1720-8319 (Electronic),28,6,1187-1193,Morone G and Paolucci T and Luziatelli S and Iosa M and Piermattei C and Zangrando F and Paolucci S and Vulpiani MC and Saraceni VM and Baldari C and Guidetti L,https://pubm…
rayyan-438980981,User-Centered Design of Serious Games for Older Adults Following 3 Years of Experience With Exergames for Seniors: A Study Design.,2017,1,11,JMIR serious games,2291-9279 (Print),5,1,e2,Brox E and Konstantinidis ST and Evertsen G,https://pubmed.ncbi.nlm.nih.gov/28077348/,eng,,Canada,"BACKGROUND: Seniors need sufficient balance and strength to manage in daily life, and sufficient p…
rayyan-438980982,Reference data on reaction time and aging using the Nintendo Wii Balance Board: A cross-sectional study of 354 subjects from 20 to 99 years of age.,2017,,,PloS one,1932-6203 (Electronic),12,12,e0189598,Blomkvist AW and Eika F and Rahbek MT and Eikhof KD and Hansen MD and SÃ¸ndergaard M and Ryg J and Andersen S and JÃ¸rgensen MG,https://pubmed.ncbi.nlm.nih.gov/29287063/,eng,,Unite…
rayyan-438980984,Motivational Determinants of Exergame Participation for Older People in Assisted Living Facilities: Mixed-Methods Study.,2017,7,6,Journal of medical Internet research,1438-8871 (Electronic),19,7,e238,Meekes W and Stanmore EK,https://pubmed.ncbi.nlm.nih.gov/28684385/,eng,,Canada,"BACKGROUND: Exergames (exercise-based videogames) for delivering strength and balance exercise for old…
rayyan-438980985,"Feasibility of gaming console exercise and its effect on endurance, gait and balance in people with an acquired brain injury.",2013,,,Brain injury,1362-301X (Electronic),27,12,1402-8,McClanachan NJ and Gesch J and Wuthapanich N and Fleming J and Kuys SS,https://pubmed.ncbi.nlm.nih.gov/24102295/,eng,,England,"OBJECTIVE: To determine feasibility of gaming console exercise and its …
rayyan-438980986,Effects of Kinect Adventures Games Versus Conventional Physical Therapy on Postural Control in Elderly People: A Randomized Controlled Trial.,2018,2,,Games for health journal,2161-7856 (Electronic),7,1,24-36,Bacha JMR and Gomes GCV and de Freitas TB and Viveiro LAP and da Silva KG and Bueno GC and Varise EM and Torriani-Pasin C and Alonso AC and Luna NMS and D'Andrea Greve JM and…
rayyan-438980987,"Exergames for Patients in Acute Care Settings: Systematic Review of the Reporting of Methodological Quality, FITT Components, and Program Intervention Details.",2016,6,,Games for health journal,2161-7856 (Electronic),5,3,224-35,Knols RH and Vanderhenst T and Verra ML and de Bruin ED,https://pubmed.ncbi.nlm.nih.gov/27096922/,eng,,United States,"OBJECTIVE: This study was designed …
rayyan-438980988,Day-to-Day Variability of Postural Sway and Its Association With Cognitive Function in Older Adults: A Pilot Study.,2018,,,Frontiers in aging neuroscience,1663-4365 (Print),10,,126,Leach JM and Mancini M and Kaye JA and Hayes TL and Horak FB,https://pubmed.ncbi.nlm.nih.gov/29780319/,eng,,Switzerland,"Introduction: Increased variability in motor function has been observed during t…
rayyan-438980989,"Feasibility, safety, acceptability, and functional outcomes of playing Nintendo Wii Fit Plusâ„¢ for frail elderly: study protocol for a feasibility trial.",2017,,,Pilot and feasibility studies,2055-5784 (Print),3,,41,Gomes GCV and Bacha JMR and do Socorro SimÃµes M and Lin SM and Viveiro LAP and Varise EM and Filho WJ and Pompeu JE,https://pubmed.ncbi.nlm.nih.gov/29085661/,eng,,…
rayyan-438980990,Six weeks of unsupervised Nintendo Wii Fit gaming is effective at improving balance in independent older adults.,2015,1,,Journal of aging and physical activity,1543-267X (Electronic),23,1,153-8,Nicholson VP and McKean M and Lowe J and Fawcett C and Burkett B,https://pubmed.ncbi.nlm.nih.gov/24589631/,eng,,United States,"OBJECTIVE: To determine the effectiveness of unsupervised Nin…
rayyan-438980991,Usability Testing of a Sensor-Controlled Digital Game to Engage Older Adults with Heart Failure in Physical Activity and Weight Monitoring.,2020,10,,Applied clinical informatics,1869-0327 (Electronic),11,5,873-881,Radhakrishnan K and Julien C and O'Hair M and Baranowski T and Lee G and Allen C and Sagna A and Thomaz E and Kim M,https://pubmed.ncbi.nlm.nih.gov/33378780/,eng,,Germa…
rayyan-438980992,Novel use of the Wii Balance Board to prospectively predict falls in community-dwelling older adults.,2015,6,,"Clinical biomechanics (Bristol, Avon)",1879-1271 (Electronic),30,5,481-4,Kwok BC and Clark RA and Pua YH,https://pubmed.ncbi.nlm.nih.gov/25796535/,eng,,England,"BACKGROUND: The Wii Balance Board has received increasing attention as a balance measurement tool
rayyan-438980993,Isometric hand grip strength measured by the Nintendo Wii Balance Board - a reliable new method.,2016,2,3,BMC musculoskeletal disorders,1471-2474 (Electronic),17,,56,Blomkvist AW and Andersen S and de Bruin ED and Jorgensen MG,https://pubmed.ncbi.nlm.nih.gov/26842966/,eng,,England,"BACKGROUND: Low hand grip strength is a strong predictor for both long-term and short-term disabili…
rayyan-438980996,Use of the Microsoft Kinect system to characterize balance ability during balance training.,2015,,,Clinical interventions in aging,1178-1998 (Electronic),10,,1077-83,Lim D and Kim C and Jung H and Jung D and Chun KJ,https://pubmed.ncbi.nlm.nih.gov/26170647/,eng,,New Zealand,"The risk of falling increases significantly in the elderly because of deterioration of the neural musculat…
rayyan-438980997,Postural Stability During Standing Balance and Sit-to-Stand in Master Athlete Runners Compared With Nonathletic Old and Young Adults.,2017,7,,Journal of aging and physical activity,1543-267X (Electronic),25,3,345-350,Leightley D and Yap MH and Coulson J and Piasecki M and Cameron J and Barnouin Y and Tobias J and McPhee JS,https://pubmed.ncbi.nlm.nih.gov/27768507/,eng,,United Sta…
rayyan-438981000,The Enhanced Interactive Physical and Cognitive Exercise System (iPACES(TM) v2.0): Pilot Clinical Trial of an In-Home iPad-Based Neuro-Exergame for Mild Cognitive Impairment (MCI).,2018,8,30,Journal of clinical medicine,2077-0383 (Print),7,9,,Wall K and Stark J and Schillaci A and Saulnier ET and McLaren E and Striegnitz K and Cohen BD and Arciero PJ and Kramer AF and Anderson-Ha…
rayyan-438981001,Investigating the feasibility and acceptability of the HOLOBalance system compared with standard care in older adults at risk for falls: study protocol for an assessor blinded pilot randomised controlled study.,2021,2,12,BMJ open,2044-6055 (Electronic),11,2,e039254,Liston M and Genna G and Maurer C and Kikidis D and Gatsios D and Fotiadis D and Bamiou DE and Pavlou M,https://pubm…
rayyan-438981004,An investigation of the use of the Kinect system as a measure of dynamic balance and forward reach in the elderly.,2018,4,,Clinical rehabilitation,1477-0873 (Electronic),32,4,473-482,Hsiao MY and Li CM and Lu IS and Lin YH and Wang TG and Han DS,https://pubmed.ncbi.nlm.nih.gov/28879781/,eng,,England,"OBJECTIVE: To investigate the reliability and correlations of Kinect-derived val…
rayyan-438981005,"Wii-Workouts on Chronic Pain, Physical Capabilities and Mood of Older Women: A Randomized Controlled Double Blind Trial.",2015,,,CNS & neurological disorders drug targets,1996-3181 (Electronic),14,9,1157-64,Monteiro-Junior RS and de Souza CP and Lattari E and Rocha NB and Mura G and Machado S and da Silva EB,https://pubmed.ncbi.nlm.nih.gov/26556092/,eng,,United Arab Emirates,"Ch…
rayyan-438981006,Video game play (Dance Dance Revolution) as a potential exercise therapy in Huntington's disease: a controlled clinical trial.,2013,11,,Clinical rehabilitation,1477-0873 (Electronic),27,11,972-82,Kloos AD and Fritz NE and Kostyk SK and Young GS and Kegelmeyer DA,https://pubmed.ncbi.nlm.nih.gov/23787940/,eng,,England,"OBJECTIVE: To investigate the feasibility, acceptability, and s…
rayyan-438981007,Instrumented static and dynamic balance assessment after stroke using Wii Balance Boards: reliability and association with clinical tests.,2014,,,PloS one,1932-6203 (Electronic),9,12,e115282,Bower KJ and McGinley JL and Miller KJ and Clark RA,https://pubmed.ncbi.nlm.nih.gov/25541939/,eng,,United States,"BACKGROUND AND OBJECTIVES: The Wii Balance Board (WBB) is a globally accessib…
rayyan-438981008,Feasibility of a combined intermittent theta-burst stimulation and video game-based dexterity training in Parkinson's disease.,2023,1,12,Journal of neuroengineering and rehabilitation,1743-0003 (Electronic),20,1,2,Pastore-Wapp M and Kaufmann BC and Nyffeler T and Wapp S and Bohlhalter S and Vanbellingen T,https://pubmed.ncbi.nlm.nih.gov/36635679/,eng,,England,"BACKGROUND: Persons…
rayyan-438981009,Automated analysis of gait and modified timed up and go using the Microsoft Kinect in people with Parkinson's disease: associations with physical outcome measures.,2019,2,,Medical & biological engineering & computing,1741-0444 (Electronic),57,2,369-377,Tan D and Pua YH and Balakrishnan S and Scully A and Bower KJ and Prakash KM and Tan EK and Chew JS and Poh E and Tan SB and Clar…
rayyan-438981010,A Wii Bit of Fun: A Novel Platform to Deliver Effective Balance Training to Older Adults.,2015,12,,Games for health journal,2161-7856 (Electronic),4,6,423-33,Whyatt C and Merriman NA and Young WR and Newell FN and Craig C,https://pubmed.ncbi.nlm.nih.gov/26469308/,eng,,United States,"BACKGROUND: Falls and fall-related injuries are symptomatic of an aging population. This study aim…
rayyan-438981011,Heart Rate Variability Mainly Relates to Cognitive Executive Functions and Improves Through Exergame Training in Older Adults: A Secondary Analysis of a 6-Month Randomized Controlled Trial.,2020,,,Frontiers in aging neuroscience,1663-4365 (Print),12,,197,Eggenberger P and Annaheim S and KÃ¼ndig KA and Rossi RM and MÃ¼nzer T and de Bruin ED,https://pubmed.ncbi.nlm.nih.gov/32760267…
rayyan-438981012,Effect of a Kinect-based exercise game on improving executive cognitive performance in community-dwelling elderly: case control study.,2014,2,24,Journal of medical Internet research,1438-8871 (Electronic),16,2,e61,Kayama H and Okamoto K and Nishiguchi S and Yamada M and Kuroda T and Aoyama T,https://pubmed.ncbi.nlm.nih.gov/24565806/,eng,,Canada,"BACKGROUND: Decrease of dual-task …
rayyan-438981013,Effectiveness of a Wii balance board-based system (eBaViR) for balance rehabilitation: a pilot randomized clinical trial in patients with acquired brain injury.,2011,5,23,Journal of neuroengineering and rehabilitation,1743-0003 (Electronic),8,,30,Gil-GÃ³mez JA and LlorÃ©ns R and AlcaÃ±iz M and Colomer C,https://pubmed.ncbi.nlm.nih.gov/21600066/,eng,,England,"BACKGROUND: Acquired …
rayyan-438981014,The design and evaluation of an activity monitoring user interface for people with stroke.,2014,,,Annual International Conference of the IEEE Engineering in Medicine and Biology Society. IEEE Engineering in Medicine and Biology Society. Annual International Conference,2694-0604 (Electronic),2014,,5908-11,Hart P and Bierwirth R and Fulk G and Sazonov E,https://pubmed.ncbi.nlm.nih.…
rayyan-438981015,Reference data on hand grip and lower limb strength using the Nintendo Wii balance board: a cross-sectional study of 354 subjects from 20 to 99â€‰years of age.,2019,1,12,BMC musculoskeletal disorders,1471-2474 (Electronic),20,1,21,Eika F and Blomkvist AW and Rahbek MT and Eikhof KD and Hansen MD and SÃ¸ndergaard M and Ryg J and Andersen S and Jorgensen MG,https://pubmed.ncbi.nlm.…
rayyan-438981016,Effects of stepping exergames under stable versus unstable conditions on balance and strength in healthy community-dwelling older adults: A three-armed randomized controlled trial.,2019,11,,Experimental gerontology,1873-6815 (Electronic),127,,110719,Morat M and Bakker J and Hammes V and Morat T and Giannouli E and Zijlstra W and Donath L,https://pubmed.ncbi.nlm.nih.gov/31513877/,…
rayyan-438981017,Sensor-based balance training with motion feedback in people with mild cognitive impairment.,2016,,,Journal of rehabilitation research and development,1938-1352 (Electronic),53,6,945-958,Schwenk M and Sabbagh M and Lin I and Morgan P and Grewal GS and Mohler J and Coon DW and Najafi B,https://pubmed.ncbi.nlm.nih.gov/28475201/,eng,,United States,"Some individuals with mild cogniti…
rayyan-438981018,Centre of pressure displacements produced in sitting during virtual reality training in younger and older adults and patients who have had a stroke.,2020,11,,Disability and rehabilitation. Assistive technology,1748-3115 (Electronic),15,8,924-932,Sheehy L and Taillon-Hobson A and Finestone H and Bilodeau M and Yang C and Hafizi D and Sveistrup H,https://pubmed.ncbi.nlm.nih.gov/312…
rayyan-438981019,"Effectiveness of exergaming in improving functional balance, fatigue and quality of life in Parkinson's disease: A pilot randomized controlled trial.",2017,5,,Parkinsonism & related disorders,1873-5126 (Electronic),38,,13-18,Ribas CG and Alves da Silva L and CorrÃªa MR and Teive HG and Valderramas S,https://pubmed.ncbi.nlm.nih.gov/28190675/,eng,,England,"Although motor symptoms …
rayyan-438981021,Is the Wii balance board a valid and reliable instrument to assess postural stability in older adults with type 2 diabetes mellitus?,2020,8,,Diabetes research and clinical practice,1872-8227 (Electronic),166,,108313,Ãlvarez-Barbosa F and Del Pozo-Cruz J and SaÃ±udo B and Alfonso-Rosa RM,https://pubmed.ncbi.nlm.nih.gov/32653505/,eng,,Ireland,"AIMS: Evaluate the validity and relia…
rayyan-438981022,WiiFitâ„¢ Plus balance test scores for the assessment of balance and mobility in older adults.,2012,7,,Gait & posture,1879-2219 (Electronic),36,3,430-3,Reed-Jones RJ and Dorgo S and Hitchings MK and Bader JO,https://pubmed.ncbi.nlm.nih.gov/22534562/,eng,,England,"The Nintendo Wiiâ„¢ is becoming an increasingly popular technology for the training and assessment of balance in older…
rayyan-438981023,"A usability study in patients with stroke using MERLIN, a robotic system based on serious games for upper limb rehabilitation in the home setting.",2021,2,23,Journal of neuroengineering and rehabilitation,1743-0003 (Electronic),18,1,41,GuillÃ©n-Climent S and Garzo A and MuÃ±oz-Alcaraz MN and Casado-Adam P and Arcas-Ruiz-Ruano J and MejÃ­as-Ruiz M and Mayordomo-Riera FJ,https://p…
rayyan-438981024,A Framework for Interpretable Full-Body Kinematic Description Using Geometric and Functional Analysis.,2020,6,,IEEE transactions on bio-medical engineering,1558-2531 (Electronic),67,6,1761-1774,Amor BB and Srivastava A and Turaga P and Coleman G,https://pubmed.ncbi.nlm.nih.gov/31603769/,eng,,United States,"Rapid advances in cost-effective and non-invasive depth sensors, and the d…
rayyan-438981025,"Feasibility of a Low-Cost, Interactive Gaming System to Assess Balance in Older Women.",2016,1,,Journal of aging and physical activity,1543-267X (Electronic),24,1,111-8,Hall CD and Clevenger CK and Wolf RA and Lin JS and Johnson TM 2nd and Wolf SL,https://pubmed.ncbi.nlm.nih.gov/26181324/,eng,,United States,"The use of low-cost interactive game technology for balance rehabilitat…
rayyan-438981026,Recalibrating disparities in perceived and actual balance abilities in older adults: a mixed-methods evaluation of a novel exergaming intervention.,2018,3,22,Journal of neuroengineering and rehabilitation,1743-0003 (Electronic),15,1,26,Ellmers TJ and Paraskevopoulos IT and Williams AM and Young WR,https://pubmed.ncbi.nlm.nih.gov/29566720/,eng,,England,"BACKGROUND: Published repor…
rayyan-438981027,No Overt Effects of a 6-Week Exergame Training on Sensorimotor and Cognitive Function in Older Adults. A Preliminary Investigation.,2017,,,Frontiers in human neuroscience,1662-5161 (Print),11,,160,Ordnung M and Hoff M and Kaminski E and Villringer A and Ragert P,https://pubmed.ncbi.nlm.nih.gov/28420973/,eng,,Switzerland,"Several studies investigating the relationship between phys…
rayyan-438981028,Unsupervised virtual reality-based exercise program improves hip muscle strength and balance control in older adults: a pilot study.,2013,5,,Archives of physical medicine and rehabilitation,1532-821X (Electronic),94,5,937-43,Kim J and Son J and Ko N and Yoon B,https://pubmed.ncbi.nlm.nih.gov/23262158/,eng,,United States,"OBJECTIVE: To assess the effects of an unsupervised virtual…
rayyan-438981029,"The physiological cost and enjoyment of Wii Fit in adolescents, young adults, and older adults.",2010,5,,Journal of physical activity & health,1543-3080 (Print),7,3,393-401,Graves LE and Ridgers ND and Williams K and Stratton G and Atkinson G and Cable NT,https://pubmed.ncbi.nlm.nih.gov/20551497/,eng,,United States,"BACKGROUND: Active video games (exergames) increase energy expe…
rayyan-438981030,The braking force in walking: age-related differences and improvement in older adults with exergame training.,2014,10,,Journal of aging and physical activity,1543-267X (Electronic),22,4,518-26,Maillot P and Perrot A and Hartley A and Do MC,https://pubmed.ncbi.nlm.nih.gov/24231655/,eng,,United States,"The purposes of this present research were, in the first study, to determine whe…
rayyan-438981031,Visual Data Exploration for Balance Quantification in Real-Time During Exergaming.,2017,,,PloS one,1932-6203 (Electronic),12,1,e0170906,Soancatl Aguilar V and J van de Gronde J and J C Lamoth C and van Diest M and M Maurits N and B T M Roerdink J,https://pubmed.ncbi.nlm.nih.gov/28135284/,eng,,United States,"Unintentional injuries are among the ten leading causes of death in older…
rayyan-438981034,Novel use of the Nintendo Wii board as a measure of reaction time: a study of reproducibility in older and younger adults.,2015,7,10,BMC geriatrics,1471-2318 (Electronic),15,,80,Jorgensen MG and Paramanathan S and Ryg J and Masud T and Andersen S,https://pubmed.ncbi.nlm.nih.gov/26155934/,eng,,England,"BACKGROUND: Reaction time (RT) has been associated with falls in older adults, …
rayyan-438981035,"Acute effects of exergames on cognitive function of institutionalized older persons: a single-blinded, randomized and controlled pilot study.",2017,6,,Aging clinical and experimental research,1720-8319 (Electronic),29,3,387-394,Monteiro-Junior RS and da Silva Figueiredo LF and Maciel-Pinheiro PT and Abud ELR and Braga AEMM and Barca ML and Engedal K and Nascimento OJM and Deslan…
rayyan-438981036,Balance of older trekkers: data on alpine accidents and performance as assessed using a video game machine.,2012,9,,The American journal of emergency medicine,1532-8171 (Electronic),30,7,1125-8,Kimura M and Tobe M and Suto T and Narahara S and Yamada M and Aso C and Takazawa T and Baba Y and Saito S,https://pubmed.ncbi.nlm.nih.gov/22633704/,eng,,United States,"The number of alpin…
rayyan-438981037,Upper limb muscle activation during sports video gaming of persons with spinal cord injury.,2019,1,,The journal of spinal cord medicine,2045-7723 (Electronic),42,1,77-85,Jaramillo JP and Johanson ME and Kiratli BJ,https://pubmed.ncbi.nlm.nih.gov/29616887/,eng,,England,"OBJECTIVE: Video gaming as a therapeutic tool has largely been studied within the stroke population with some be…
rayyan-438981038,Measurements of Weight Bearing Asymmetry Using the Nintendo Wii Fit Balance Board Are Not Reliable for Older Adults and Individuals With Stroke.,2017,,,Journal of geriatric physical therapy (2001),2152-0895 (Electronic),40,1,37-41,Liuzzo DM and Peters DM and Middleton A and Lanier W and Chain R and Barksdale B and Fritz SL,https://pubmed.ncbi.nlm.nih.gov/26288237/,eng,,United Sta…
rayyan-438981039,Study protocol of a randomized clinical trial evaluating the effectiveness of a primary care intervention using the Nintendoâ„¢ Wii console to improve balance and decrease falls in the elderly.,2016,1,12,BMC geriatrics,1471-2318 (Electronic),16,,8,Montero-AlÃ­a P and MuÃ±oz-Ortiz L and JimÃ©nez-GonzÃ¡lez M and Benedicto-PaÃ±ell C and Altimir-Losada S and LÃ³pez-Colomer Y and Prat…
rayyan-438981040,Virtual Reality Training With Three-Dimensional Video Games Improves Postural Balance and Lower Extremity Strength in Community-Dwelling Older Adults.,2017,10,1,Journal of aging and physical activity,1543-267X (Electronic),25,4,621-627,Lee Y and Choi W and Lee K and Song C and Lee S,https://pubmed.ncbi.nlm.nih.gov/28290746/,eng,,United States,"Avatar-based three-dimensional techn…
rayyan-438981041,Concept Development of the Eindhoven Diabetes Education Simulator Project.,2016,4,,Games for health journal,2161-7856 (Electronic),5,2,120-7,Maas AH and van der Molen P and van de Vijver R and Chen W and van Pul C and Cottaar EJ and van Riel NA and Hilbers PA and Haak HR,https://pubmed.ncbi.nlm.nih.gov/26871654/,eng,,United States,"OBJECTIVE: This study was designed to define the…
rayyan-438981043,"Effects of A ""Modified"" Otago Exercise Program on the Functional Abilities and Social Participation of Older Adults Living in the Community-The AGA@4life Model.",2020,2,15,International journal of environmental research and public health,1660-4601 (Electronic),17,4,,Martins AC and Guia D and Saraiva M and Pereira T,https://pubmed.ncbi.nlm.nih.gov/32075307/,eng,,Switzerland,"St…
rayyan-438981044,"Protocol for a controlled, randomized, blind, clinical trial to assess the effects of anodal transcranial direct current stimulation dorsolateral prefrontal cortex associated with balance training using games in the postural balance of older people.",2020,,,F1000Research,2046-1402 (Electronic),9,,1018,Kunitake AI and CorrÃªa JCF and Nascimento KS and de Oliveira BBC and Muniz NM…
rayyan-438981045,Clinical assessment tools identify functional deficits in fragility fracture patients.,2016,,,Clinical interventions in aging,1178-1998 (Electronic),11,,563-70,Ames TD and Wee CE and Le KM and Wang TL and Bishop JY and Phieffer LS and Quatman CE,https://pubmed.ncbi.nlm.nih.gov/27217738/,eng,,New Zealand,"PURPOSE: To identify inexpensive, noninvasive, portable, clinical assessment…
rayyan-438981046,"Adaptations of Prefrontal Brain Activity, Executive Functions, and Gait in Healthy Elderly Following Exergame and Balance Training: A Randomized-Controlled Study.",2016,,,Frontiers in aging neuroscience,1663-4365 (Print),8,,278,SchÃ¤ttin A and Arner R and Gennaro F and de Bruin ED,https://pubmed.ncbi.nlm.nih.gov/27932975/,eng,,Switzerland,"During aging, the prefrontal cortex (PF…
rayyan-438981047,Videogame assisted exercise training in patients with chronic obstructive pulmonary disease: A preliminary study.,2019,9,,Pulmonology,2531-0437 (Electronic),25,5,275-282,Sutanto YS and Makhabah DN and Aphridasari J and Doewes M and Suradi and Ambrosino N,https://pubmed.ncbi.nlm.nih.gov/31076287/,eng,,Spain,"BACKGROUND: Exercise training is key to the comprehensive management of p…
rayyan-438981048,A real time biofeedback using Kinect and Wii to improve gait for post-total knee replacement rehabilitation: a case study report.,2016,,,Disability and rehabilitation. Assistive technology,1748-3115 (Electronic),11,3,251-62,Levinger P and Zeina D and Teshome AK and Skinner E and Begg R and Abbott JH,https://pubmed.ncbi.nlm.nih.gov/26336875/,eng,,England,"PURPOSE: This study aimed…
rayyan-438981050,Quantification of the sit-to-stand movement for monitoring age-related motor deterioration using the Nintendo Wii Balance Board.,2017,,,PloS one,1932-6203 (Electronic),12,11,e0188165,Yamako G and Chosa E and Totoribe K and Fukao Y and Deng G,https://pubmed.ncbi.nlm.nih.gov/29136031/,eng,,United States,"Simple methods for quantitative evaluations of individual motor performance ar…
rayyan-438981051,The cardiovascular and metabolic responses to Wii Fit video game playing in middle-aged and older adults.,2010,12,,The Journal of sports medicine and physical fitness,0022-4707 (Print),50,4,436-42,Guderian B and Borreson LA and Sletten LE and Cable K and Stecker TP and Probst MA and Dalleck LC,https://pubmed.ncbi.nlm.nih.gov/21178930/,eng,,Italy,"AIM: The purpose of this study wa…
rayyan-438981052,User-friendly cognitive training for the elderly: a technical report.,2011,7,,Telemedicine journal and e-health : the official journal of the American Telemedicine Association,1556-3669 (Electronic),17,6,456-60,Boquete L and RodrÃ­guez-Ascariz JM and Amo-Usanos C and MartÃ­nez-Arribas A and Amo-Usanos J and OtÃ³n S,https://pubmed.ncbi.nlm.nih.gov/21612520/,eng,,United States,"OBJ…
rayyan-438981053,The effect of the Nintendo Wii Fit and exercise in improving balance and quality of life in community dwelling elders.,2012,,,Technology and health care : official journal of the European Society for Engineering and Medicine,1878-7401 (Electronic),20,2,95-115,Franco JR and Jacobs K and Inzerillo C and Kluzik J,https://pubmed.ncbi.nlm.nih.gov/22508022/,eng,,Netherlands,"INTRODUCTI…
rayyan-438981054,Interactive Digital e-Health Game for Heart Failure Self-Management: A Feasibility Study.,2016,12,,Games for health journal,2161-7856 (Electronic),5,6,366-374,Radhakrishnan K and Toprac P and O'Hair M and Bias R and Kim MT and Bradley P and Mackert M,https://pubmed.ncbi.nlm.nih.gov/27976955/,eng,,United States,"OBJECTIVE: To develop and test the prototype of a serious digital gam…
rayyan-438981056,Tele-rehabilitation service delivery journey from prototype to robust in-home use.,2017,7,,Disability and rehabilitation,1464-5165 (Electronic),39,15,1532-1540,Kizony R and Weiss PL and Harel S and Feldman Y and Obuhov A and Zeilig G and Shani M,https://pubmed.ncbi.nlm.nih.gov/28004980/,eng,,England,"PURPOSE: The purpose of this study is to present a retrospective study on client…
rayyan-438981057,Assessment of postural balance in community-dwelling older adults - methodological aspects and effects of biofeedback-based Nintendo Wii training.,2014,1,,Danish medical journal,2245-1919 (Electronic),61,1,B4775,JÃ¸rgensen MG,https://pubmed.ncbi.nlm.nih.gov/24393594/,eng,,Denmark,"The overall purpose of this thesis was to examine selected methodological aspects and novel approach…
rayyan-438981059,Objective Assessment of Cerebellar Ataxia: A Comprehensive and Refined Approach.,2020,6,11,Scientific reports,2045-2322 (Electronic),10,1,9493,Kashyap B and Phan D and Pathirana PN and Horne M and Power L and Szmulewicz D,https://pubmed.ncbi.nlm.nih.gov/32528140/,eng,,England,"Parametric analysis of Cerebellar Ataxia (CA) could be of immense value compared to its subjective clini…
rayyan-438981060,"Effects of Dance Exergaming on Depressive Symptoms, Fear of Falling, and Musculoskeletal Function in Fallers and Nonfallers Community-Dwelling Older Women.",2018,12,,Rejuvenation research,1557-8577 (Electronic),21,6,518-526,Rodrigues EV and Gallo LH and GuimarÃ£es ATB and Melo Filho J and Luna BC and Gomes ARS,https://pubmed.ncbi.nlm.nih.gov/29669458/,eng,,United States,"The aim…
rayyan-438981061,"Effects of Exergames on Balance, Functional Mobility, and Quality of Life of Geriatrics Versus Home Exercise Programme: Randomized Controlled Study.",2015,11,,Central European journal of public health,1210-7778 (Print),23,,S14-8,Karahan AY and Tok F and TaÅŸkÄ±n H and KuÃ§uksaraÃ§ S and BaÅŸaran A and YÄ±ldÄ±rÄ±m P,https://pubmed.ncbi.nlm.nih.gov/26849537/,eng,,Czech Republic,"A…
rayyan-438981062,Exergames versus self-regulated exercises with instruction leaflets to improve adherence during geriatric rehabilitation: a randomized controlled trial.,2017,3,23,BMC geriatrics,1471-2318 (Electronic),17,1,77,Oesch P and Kool J and Fernandez-Luque L and Brox E and Evertsen G and Civit A and Hilfiker R and Bachmann S,https://pubmed.ncbi.nlm.nih.gov/28330455/,eng,,England,"BACKGROU…
rayyan-438981064,Retraining function in people with Parkinson's disease using the Microsoft kinect: game design and pilot testing.,2014,4,14,Journal of neuroengineering and rehabilitation,1743-0003 (Electronic),11,,60,Galna B and Jackson D and Schofield G and McNaney R and Webster M and Barry G and Mhiripiri D and Balaam M and Olivier P and Rochester L,https://pubmed.ncbi.nlm.nih.gov/24731758/,en…
rayyan-438981065,Correction of joint angles from Kinect for balance exercising and assessment.,2014,4,,Journal of applied biomechanics,1543-2688 (Electronic),30,2,294-9,De Rosario H and Belda-Lois JM and Fos F and Medina E and Poveda-Puente R and Kroll M,https://pubmed.ncbi.nlm.nih.gov/23877057/,eng,,United States,"The new generation of videogame interfaces such as Microsoft's Kinect opens the po…
rayyan-438981066,"Novel Mat Exergaming to Improve the Physical Performance, Cognitive Function, and Dual-Task Walking and Decrease the Fall Risk of Community-Dwelling Older Adults.",2020,,,Frontiers in psychology,1664-1078 (Print),11,,1620,Peng HT and Tien CW and Lin PS and Peng HY and Song CY,https://pubmed.ncbi.nlm.nih.gov/32793044/,eng,,Switzerland,"Physical exercise and cognitive training wer…
rayyan-438981067,Reliability and feasibility of gait initiation centre-of-pressure excursions using a Wii(Â®) Balance Board in older adults at risk of falling.,2019,2,,Aging clinical and experimental research,1720-8319 (Electronic),31,2,257-263,Lee J and Webb G and Shortland AP and Edwards R and Wilce C and Jones GD,https://pubmed.ncbi.nlm.nih.gov/29667154/,eng,,Germany,"BACKGROUND: Impairments i…
rayyan-438981069,Novel Use of the Nintendo Wii Board for Measuring Isometric Lower Limb Strength: A Reproducible and Valid Method in Older Adults.,2015,,,PloS one,1932-6203 (Electronic),10,10,e0138660,Gronbech Jorgensen M and Andersen S and Ryg J and Masud T,https://pubmed.ncbi.nlm.nih.gov/26444554/,eng,,United States,"BACKGROUND: Portable, low-cost, objective and reproducible assessment of muscl…
rayyan-438981070,Are exergames promoting mobility an attractive alternative to conventional self-regulated exercises for elderly people in a rehabilitation setting? Study protocol of a randomized controlled trial.,2015,9,7,BMC geriatrics,1471-2318 (Electronic),15,,108,Hasselmann V and Oesch P and Fernandez-Luque L and Bachmann S,https://pubmed.ncbi.nlm.nih.gov/26346751/,eng,,England,"BACKGROUND: …
rayyan-438981071,On the Effect of Previous Technological Experience on the Usability of a Virtual Rehabilitation Tool for the Physical Activation and Cognitive Stimulation of Elders.,2015,9,,Journal of medical systems,1573-689X (Electronic),39,9,104,MorÃ¡n AL and RamÃ­rez-FernÃ¡ndez C and Meza-Kubo V and Orihuela-Espina F and GarcÃ­a-Canseco E and Grimaldo AI and Sucar E,https://pubmed.ncbi.nlm.n…
rayyan-438981072,The Influence of Audio-Visual Cueing (Traffic Light) on Dual Task Walking in Healthy Older Adults and Older Adults with Balance Impairments.,2018,2,,The Malaysian journal of medical sciences : MJMS,1394-195X (Print),25,1,67-74,Kaewkaen K and Wongsamud P and Ngaothanyaphat J and Supawarapong P and Uthama S and Ruengsirarak W and Chanabun S and Kaewkaen P,https://pubmed.ncbi.nlm.ni…
rayyan-438981074,[Effectiveness of Wii Fit Balance board in comparison with other interventions for post-stroke balance rehabilitation. Systematic review and meta-analysis].,2019,10,1,Revista de neurologia,1576-6578 (Electronic),69,7,271-279,Garcia-Munoz C and Casuso-Holgado MJ,https://pubmed.ncbi.nlm.nih.gov/31559625/,spa,,Spain,"INTRODUCTION: Virtual reality is a booming therapeutic tool within…
rayyan-438981077,Implementing Accessibility Settings in Touchscreen Apps for People Living with Dementia.,2019,,,Gerontology,1423-0003 (Electronic),65,5,560-570,Joddrell P and Astell AJ,https://pubmed.ncbi.nlm.nih.gov/31018201/,eng,,Switzerland,"BACKGROUND: Accessibility options within apps can enable customisation and improve usability. The consideration of accessibility for people living with d…
rayyan-438981079,Preliminary evaluation of a self-guided fall risk assessment tool for older adults.,2019,5,,Archives of gerontology and geriatrics,1872-6976 (Electronic),82,,94-99,Sun R and Aldunate RG and Paramathayalan VR and Ratnam R and Jain S and Morrow DG and Sosnoff JJ,https://pubmed.ncbi.nlm.nih.gov/30735851/,eng,,Netherlands,"Falls are a major health problem for older adults with signif…
rayyan-438981080,The effect of exergaming on knee proprioception in older men: A randomized controlled trial.,2017,3,,Archives of gerontology and geriatrics,1872-6976 (Electronic),69,,144-150,Sadeghi H and Hakim MN and Hamid TA and Amri SB and Razeghi M and Farazdaghi M and Shakoor E,https://pubmed.ncbi.nlm.nih.gov/27923177/,eng,,Netherlands,"BACKGROUND: Proprioception is the ability to sense the…
rayyan-438981081,Digitally enabled aged care and neurological rehabilitation to enhance outcomes with Activity and MObility UsiNg Technology (AMOUNT) in Australia: A randomised controlled trial.,2020,2,,PLoS medicine,1549-1676 (Electronic),17,2,e1003029,Hassett L and van den Berg M and Lindley RI and Crotty M and McCluskey A and van der Ploeg HP and Smith ST and Schurr K and Howard K and Hackett …
rayyan-438981082,Clinical feasibility of interactive motion-controlled games for stroke rehabilitation.,2015,8,2,Journal of neuroengineering and rehabilitation,1743-0003 (Electronic),12,,63,Bower KJ and Louie J and Landesrocha Y and Seedy P and Gorelik A and Bernhardt J,https://pubmed.ncbi.nlm.nih.gov/26233677/,eng,,England,"BACKGROUND: Active gaming technologies, including the Nintendo Wii and X…
rayyan-438981086,"The effects of exergaming and treadmill training on gait, balance, and cognition in a person with Parkinson's disease: A case study.",2017,12,,Physiotherapy theory and practice,1532-5040 (Electronic),33,12,920-931,Vallabhajosula S and McMillion AK and Freund JE,https://pubmed.ncbi.nlm.nih.gov/28812419/,eng,,England,"BACKGROUND: Parkinson's disease (PD) commonly impairs posture, …
rayyan-438981088,A Telehealth Intervention Using Nintendo Wii Fit Balance Boards and iPads to Improve Walking in Older Adults With Lower Limb Amputation (Wii.n.Walk): Study Protocol for a Randomized Controlled Trial.,2014,12,22,JMIR research protocols,1929-0748 (Print),3,4,e80,Imam B and Miller WC and Finlayson HC and Eng JJ and Payne MW and Jarus T and Goldsmith CH and Mitchell IM,https://pubmed…
rayyan-438981091,Validity and reliability of wii fit balance board for the assessment of balance of healthy young adults and the elderly.,2013,10,,Journal of physical therapy science,0915-5287 (Print),25,10,1251-3,Chang WD and Chang WY and Lee CL and Feng CY,https://pubmed.ncbi.nlm.nih.gov/24259769/,eng,,Japan,"[Purpose] Balance is an integral part of human ability. The smart balance master syste…
rayyan-438981092,A Study Protocol for Applying User Participation and Co-Learning-Lessons Learned from the eBalance Project.,2017,5,10,International journal of environmental research and public health,1660-4601 (Electronic),14,5,,Ã…berg AC and Halvorsen K and From I and Bruhn Ã…B and Oestreicher L and Melander-Wikman A,https://pubmed.ncbi.nlm.nih.gov/28489067/,eng,,Switzerland,"The eBalance proje…
rayyan-438981093,"Design, Implementation, and Wide Pilot Deployment of FitForAll: An Easy to use Exergaming Platform Improving Physical Fitness and Life Quality of Senior Citizens.",2016,1,,IEEE journal of biomedical and health informatics,2168-2208 (Electronic),20,1,189-200,Konstantinidis EI and Billis AS and Mouzakidis CA and Zilidou VI and Antoniou PE and Bamidis PD,https://pubmed.ncbi.nlm.nih…
rayyan-438981094,Nintendo Wii Balance Board is sensitive to effects of visual tasks on standing sway in healthy elderly adults.,2012,7,,Gait & posture,1879-2219 (Electronic),36,3,605-8,Koslucher F and Wade MG and Nelson B and Lim K and Chen FC and Stoffregen TA,https://pubmed.ncbi.nlm.nih.gov/22748469/,eng,,England,"Research has shown that the Nintendo Wii Balance Board (WBB) can reliably detect …
rayyan-438981095,"Three-dimensional, virtual reality vestibular rehabilitation for chronic imbalance problem caused by MÃ©niÃ¨re's disease: a pilot study<sup/>.",2017,8,,Disability and rehabilitation,1464-5165 (Electronic),39,16,1601-1606,Hsu SY and Fang TY and Yeh SC and Su MC and Wang PC and Wang VY,https://pubmed.ncbi.nlm.nih.gov/27418422/,eng,,England,"PURPOSES: The purpose of this study was …
rayyan-438981098,Comparison of Three Physical-Cognitive Training Programs in Healthy Older Adults: A Study Protocol for a Monocentric Randomized Trial.,2021,1,6,Brain sciences,2076-3425 (Print),11,1,,Torre MM and Langeard A and Hugues N and Laurin J and Temprado JJ,https://pubmed.ncbi.nlm.nih.gov/33561081/,eng,,Switzerland,"(1) Combining aerobic, coordination and cognitive training allows for mor…
rayyan-438981101,Falls Sensei: a serious 3D exploration game to enable the detection of extrinsic home fall hazards for older adults.,2019,4,16,BMC medical informatics and decision making,1472-6947 (Electronic),19,1,85,Money AG and Atwal A and Boyce E and Gaber S and Windeatt S and Alexandrou K,https://pubmed.ncbi.nlm.nih.gov/30992072/,eng,,England,"BACKGROUND: Falls are the main cause of death a…
rayyan-438981102,An Interactive Home-Based Cognitive-Motor Step Training Program to Reduce Fall Risk in Older Adults: Qualitative Descriptive Study of Older Adults' Experiences and Requirements.,2018,11,30,JMIR aging,2561-7605 (Electronic),1,2,e11975,Valenzuela T and Razee H and Schoene D and Lord SR and Delbaere K,https://pubmed.ncbi.nlm.nih.gov/31518251/,eng,,Canada,"BACKGROUND: Falls are a maj…
rayyan-438981103,Home-based step training using videogame technology in people with Parkinson's disease: a single-blinded randomised controlled trial.,2018,3,,Clinical rehabilitation,1477-0873 (Electronic),32,3,299-311,Song J and Paul SS and Caetano MJD and Smith S and Dibble LE and Love R and Schoene D and Menant JC and Sherrington C and Lord SR and Canning CG and Allen NE,https://pubmed.ncbi.nl…
rayyan-438981104,A randomized controlled trial to evaluate the feasibility of the Wii Fit for improving walking in older adults with lower limb amputation.,2017,1,,Clinical rehabilitation,1477-0873 (Electronic),31,1,82-92,Imam B and Miller WC and Finlayson H and Eng JJ and Jarus T,https://pubmed.ncbi.nlm.nih.gov/26721873/,eng,,England,"OBJECTIVE: To assess the feasibility of Wii.n.Walk for improv…
rayyan-438981105,ICT-based system to predict and prevent falls (iStoppFalls): results from an international multicenter randomized controlled trial.,2015,,,European review of aging and physical activity : official journal of the European Group for Research into Elderly and Physical Activity,1813-7253 (Print),12,,10,Gschwind YJ and Eichberg S and Ejupi A and de Rosario H and Kroll M and Marston HR…
rayyan-438981106,Comparison of the effects of virtual reality-based balance exercises and conventional exercises on balance and fall risk in older adults living in nursing homes in Turkey.,2016,,,Physiotherapy theory and practice,1532-5040 (Electronic),32,3,191-201,YeÅŸilyaprak SS and YÄ±ldÄ±rÄ±m MÅž and Tomruk M and Ertekin Ã– and Algun ZC,https://pubmed.ncbi.nlm.nih.gov/27049879/,eng,,England,"…
rayyan-438981109,Ability of Low-Cost Force-Feedback Device to Influence Postural Stability.,2015,4,,IEEE transactions on haptics,2329-4051 (Electronic),8,2,130-9,Baud-Bovy G and Tatti F and Borghese NA,https://pubmed.ncbi.nlm.nih.gov/25398181/,eng,,United States,"Low-cost gaming technology offers promising devices for the rehabilitation of stroke patients at home. While several attempts have been…
rayyan-438981110,Feasibility of adapting a classroom balance training program to a video game platform for people with Parkinson's disease.,2013,4,,Telemedicine journal and e-health : the official journal of the American Telemedicine Association,1556-3669 (Electronic),19,4,298-304,Dowling GA and Hone R and Brown C and Mastick J and Melnick M,https://pubmed.ncbi.nlm.nih.gov/23540279/,eng,,United S…
rayyan-438981111,Improving vision-based motor rehabilitation interactive systems for users with disabilities using mirror feedback.,2014,,,TheScientificWorldJournal,1537-744X (Electronic),2014,,964576,Jaume-i-CapÃ³ A and MartÃ­nez-Bueso P and MoyÃ -Alcover B and Varona J,https://pubmed.ncbi.nlm.nih.gov/25295310/,eng,,United States,"Observation is recommended in motor rehabilitation. For this reas…
rayyan-438981112,Motor-cognitive effects of a computerized game-based training method in people with dementia: a randomized controlled trial.,2018,9,,Aging & mental health,1364-6915 (Electronic),22,9,1124-1135,Wiloth S and Werner C and Lemke NC and Bauer J and Hauer K,https://pubmed.ncbi.nlm.nih.gov/28682124/,eng,,England,"OBJECTIVES: To examine the effects of a computerized, game-based training …
rayyan-438981115,Analysis of muscle activation in lower extremity for static balance.,2017,7,,Annual International Conference of the IEEE Engineering in Medicine and Biology Society. IEEE Engineering in Medicine and Biology Society. Annual International Conference,2694-0604 (Electronic),2017,,4118-4122,Chakravarty K and Chatterjee D and Das RK and Tripathy SR and Sinha A,https://pubmed.ncbi.nlm.n…
rayyan-438981118,Efficacy of an Exercise Game Based on Kinect in Improving Physical Performances of Fall Risk Factors in Community-Dwelling Older Adults.,2013,8,,Games for health journal,2161-7856 (Electronic),2,4,247-52,Kayama H and Okamoto K and Nishiguchi S and Yukutake T and Tanigawa T and Nagai K and Yamada M and Aoyama T,https://pubmed.ncbi.nlm.nih.gov/26192228/,eng,,United States,"OBJECTIV…
rayyan-438981119,"Motor learning, retention and transfer after virtual-reality-based training in Parkinson's disease--effect of motor and cognitive demands of games: a longitudinal, controlled clinical study.",2012,9,,Physiotherapy,1873-1465 (Electronic),98,3,217-23,dos Santos Mendes FA and Pompeu JE and Modenesi Lobo A and Guedes da Silva K and Oliveira Tde P and Peterson Zomignani A and Pimente…
rayyan-438981121,Ashtanga-Based Yoga Therapy Increases the Sensory Contribution to Postural Stability in Visually-Impaired Persons at Risk for Falls as Measured by the Wii Balance Board: A Pilot Randomized Controlled Trial.,2015,,,PloS one,1932-6203 (Electronic),10,6,e0129646,Jeter PE and Haaz Moonaz S and Bittner AK and Dagnelie G,https://pubmed.ncbi.nlm.nih.gov/26107256/,eng,,United States,"OBJ…
rayyan-438981125,"Corticomotor excitability in Parkinson's disease during observation, imagery and imitation of action: effects of rehabilitation using wii fit and comparison to healthy controls.",2014,,,Journal of Parkinson's disease,1877-718X (Electronic),4,1,67-75,Esculier JF and Vaudrin J and Tremblay LE,https://pubmed.ncbi.nlm.nih.gov/24326692/,eng,,Netherlands,"BACKGROUND: Parkinson's disea…
rayyan-438981126,Controlling robots in the home: Factors that affect the performance of novice robot operators.,2017,11,,Applied ergonomics,1872-9126 (Electronic),65,,23-32,McGinn C and Sena A and Kelly K,https://pubmed.ncbi.nlm.nih.gov/28802443/,eng,,England,"For robots to successfully integrate into everyday life, it is important that they can be effectively controlled by laypeople. However, th…
rayyan-438981127,"Using the Nintendo Wii Fit and body weight support to improve aerobic capacity, balance, gait ability, and fear of falling: two case reports.",2012,4,,Journal of geriatric physical therapy (2001),2152-0895 (Electronic),35,2,95-104,Miller CA and Hayes DM and Dye K and Johnson C and Meyers J,https://pubmed.ncbi.nlm.nih.gov/22441325/,eng,,United States,"BACKGROUND & PURPOSE: Lower …
rayyan-438981128,Effects of an interactive computer game exercise regimen on balance impairment in frail community-dwelling older adults: a randomized controlled trial.,2011,10,,Physical therapy,1538-6724 (Electronic),91,10,1449-62,Szturm T and Betker AL and Moussavi Z and Desai A and Goodman V,https://pubmed.ncbi.nlm.nih.gov/21799138/,eng,,United States,"BACKGROUND: Due to the many problems asso…
rayyan-438981129,Use of an interactive video gaming program compared with conventional physiotherapy for hospitalised older adults: a feasibility trial.,2012,,,Disability and rehabilitation,1464-5165 (Electronic),34,21,1802-8,Laver K and George S and Ratcliffe J and Quinn S and Whitehead C and Davies O and Crotty M,https://pubmed.ncbi.nlm.nih.gov/22409245/,eng,,England,"PURPOSE: To assess the fea…
rayyan-438981130,The use of commercially available games for a combined physical and cognitive challenge during exercise for individuals with Parkinson's disease - a case series report.,2019,4,,Physiotherapy theory and practice,1532-5040 (Electronic),35,4,355-362,Pradhan S,https://pubmed.ncbi.nlm.nih.gov/29521568/,eng,,England,"Complexity of an animal's environment has been shown to affect struct…
rayyan-438981131,Interactive rehabilitation system for improvement of balance therapies in people with cerebral palsy.,2014,3,,IEEE transactions on neural systems and rehabilitation engineering : a publication of the IEEE Engineering in Medicine and Biology Society,1558-0210 (Electronic),22,2,419-27,Jaume-i-CapÃ³ A and MartÃ­nez-Bueso P and MoyÃ -Alcover B and Varona J,https://pubmed.ncbi.nlm.nih…
rayyan-438981132,Pilot study comparing changes in postural control after training using a video game balance board program and 2 standard activity-based balance intervention programs.,2012,7,,Archives of physical medicine and rehabilitation,1532-821X (Electronic),93,7,1138-46,Pluchino A and Lee SY and Asfour S and Roos BA and Signorile JF,https://pubmed.ncbi.nlm.nih.gov/22414490/,eng,,United Stat…
rayyan-438981133,"Benefits of 24-Week Exergame Intervention on Health-Related Quality of Life and Pain in Women with Fibromyalgia: A Single-Blind, Randomized Controlled Trial.",2019,12,,Games for health journal,2161-7856 (Electronic),8,6,380-386,Villafaina S and Collado-Mateo D and DomÃ­nguez-MuÃ±oz FJ and Fuentes-GarcÃ­a JP and Gusi N,https://pubmed.ncbi.nlm.nih.gov/31259617/,eng,,United States,…
rayyan-438981134,[Effects of a physical activity program using exergame with elderly women].,2015,2,,Journal of Korean Academy of Nursing,2093-758X (Electronic),45,1,84-96,Yu J and Kim J,https://pubmed.ncbi.nlm.nih.gov/25743737/,kor,,Korea (South),"PURPOSE: This study was done to investigate the motivational, physical and affective benefits of exergaming in community dwelling older adult women. M…
rayyan-438981135,Memory and accurate processing brain rehabilitation for the elderly: LEGO robot and iPad case study.,2014,,,Bio-medical materials and engineering,1878-3619 (Electronic),24,6,3549-56,Lopez-Samaniego L and Garcia-Zapirain B and Mendez-Zorrilla A,https://pubmed.ncbi.nlm.nih.gov/25227068/,eng,,Netherlands,This paper presents the results of research that applies cognitive therapies as…
rayyan-438981137,Accuracy and repeatability of the Microsoft Azure Kinect for clinical measurement of motor function.,2023,,,PloS one,1932-6203 (Electronic),18,1,e0279697,Bertram J and KrÃ¼ger T and RÃ¶hling HM and Jelusic A and Mansow-Model S and Schniepp R and Wuehr M and Otte K,https://pubmed.ncbi.nlm.nih.gov/36701322/,eng,,United States,"Quantitative assessment of motor function is increasing…
rayyan-438981138,Evaluation of the Wii Balance Board for walking aids prediction: proof-of-concept study in total knee arthroplasty.,2015,,,PloS one,1932-6203 (Electronic),10,1,e0117124,Pua YH and Clark RA and Ong PH,https://pubmed.ncbi.nlm.nih.gov/25615952/,eng,,United States,"BACKGROUND AND OBJECTIVES: To provide proof-of-concept for the validity of the Wii Balance Board (WBB) measures to predi…
rayyan-438981139,Evaluation of the Frails' Fall Efficacy by Comparing Treatments (EFFECT) on reducing fall and fear of fall in moderately frail older adults: study protocol for a randomised control trial.,2011,6,18,Trials,1745-6215 (Electronic),12,,155,Kwok BC and Mamun K and Chandran M and Wong CH,https://pubmed.ncbi.nlm.nih.gov/21682909/,eng,,England,"BACKGROUND: Falls are common in frail older…
rayyan-438981140,A cognitive-motor intervention using a dance video game to enhance foot placement accuracy and gait under dual task conditions in older adults: a randomized controlled trial.,2012,12,14,BMC geriatrics,1471-2318 (Electronic),12,,74,Pichierri G and Murer K and de Bruin ED,https://pubmed.ncbi.nlm.nih.gov/23241332/,eng,,England,"BACKGROUND: Computer-based interventions have demonstra…
rayyan-438981141,Feasibility and potential cognitive impact of a cognitive-motor dual-task training program using a custom exergame in older adults: A pilot study.,2023,,,Frontiers in aging neuroscience,1663-4365 (Print),15,,1046676,Gallou-Guyot M and Mandigout S and Marie R and Robin L and Daviet JC and Perrochon A,https://pubmed.ncbi.nlm.nih.gov/36819724/,eng,,Switzerland,"INTRODUCTION: Dual-ta…
rayyan-438981142,Does multicomponent physical exercise with simultaneous cognitive training boost cognitive performance in older adults? A 6-month randomized controlled trial with a 1-year follow-up.,2015,,,Clinical interventions in aging,1178-1998 (Electronic),10,,1335-49,Eggenberger P and Schumacher V and Angst M and Theill N and de Bruin ED,https://pubmed.ncbi.nlm.nih.gov/26316729/,eng,,New Ze…
rayyan-438981143,"Too sick not to exercise: using a 6-week, home-based exercise intervention for cancer-related fatigue self-management for postsurgical non-small cell lung cancer patients.",2013,5,,Cancer nursing,1538-9804 (Electronic),36,3,175-88,Hoffman AJ and Brintnall RA and Brown JK and Eye Av and Jones LW and Alderink G and Ritz-Holland D and Enter M and Patzelt LH and Vanotteren GM,https:…
rayyan-438981144,A Kinect-Based System for Lower Limb Rehabilitation in Parkinson's Disease Patients: a Pilot Study.,2015,9,,Journal of medical systems,1573-689X (Electronic),39,9,103,Palacios-Navarro G and GarcÃ­a-MagariÃ±o I and Ramos-Lorente P,https://pubmed.ncbi.nlm.nih.gov/26265237/,eng,,United States,"This work brings together the emerging virtual reality techniques and the natural user int…
rayyan-438981145,"Brain training for silver gamers: effects of age and game form on effectiveness, efficiency, self-assessment, and gameplay experience.",2009,10,,"Cyberpsychology & behavior : the impact of the Internet, multimedia and virtual reality on behavior and society",1557-8364 (Electronic),12,5,493-9,Nacke LE and Nacke A and Lindley CA,https://pubmed.ncbi.nlm.nih.gov/19772440/,eng,,Unite…
rayyan-438981146,New balance capability index as a screening tool for mild cognitive impairment.,2023,2,4,BMC geriatrics,1471-2318 (Electronic),23,1,74,Suzuki Y and Tsubaki T and Nakaya K and Kondo G and Takeuchi Y and Aita Y and Murayama Y and Shikama A and Masuda Y and Suzuki H and Kawakami Y and Shimano H and Arai T and Hada Y and Yahagi N,https://pubmed.ncbi.nlm.nih.gov/36739383/,eng,,England…
rayyan-438981147,[Commercial video games in the rehabilitation of patients with sub-acute stroke: a pilot study].,2017,10,16,Revista de neurologia,1576-6578 (Electronic),65,8,337-347,Cano-Manas MJ and Collado-Vazquez S and Cano-de-la-Cuerda R,https://pubmed.ncbi.nlm.nih.gov/28990643/,spa,,Spain,"INTRODUCTION: Stroke generates dependence on the patients due to the various impairments associated. T…
rayyan-438981148,Cognitive effects of weight-shifting controlled exergames in patients with chronic stroke: a pilot randomized comparison trial.,2017,10,,European journal of physical and rehabilitation medicine,1973-9095 (Electronic),53,5,694-702,Hung JW and Chou CX and Chang HF and Wu WC and Hsieh YW and Chen PC and Yu MY and Chang CC and Lin JR,https://pubmed.ncbi.nlm.nih.gov/28382812/,eng,,Ita…
rayyan-438981153,Fear of Falling Correlates with Subtle Neuromuscular Balance and Strength Deficits of Fragility Fracture Patients.,2016,10,,Aging and disease,2152-5250 (Print),7,5,585-592,Wee CE and Ames TD and Le KM and Wang T and Phieffer LS and Quatman CE,https://pubmed.ncbi.nlm.nih.gov/27699081/,eng,,United States,"Fragility fractures, or fractures occurring from a low-trauma event, are extr…
rayyan-438981154,"Validation of a Computerized, Game-based Assessment Strategy to Measure Training Effects on Motor-Cognitive Functions in People With Dementia.",2016,7,18,JMIR serious games,2291-9279 (Print),4,2,e12,Wiloth S and Lemke N and Werner C and Hauer K,https://pubmed.ncbi.nlm.nih.gov/27432746/,eng,,Canada,"BACKGROUND: Exergames often used for training purpose can also be applied to crea…
rayyan-438981155,Case report: a balance training program using the Nintendo Wii Fit to reduce fall risk in an older adult with bilateral peripheral neuropathy.,2015,2,,Physiotherapy theory and practice,1532-5040 (Electronic),31,2,130-9,Hakim RM and Salvo CJ and Balent A and Keyasko M and McGlynn D,https://pubmed.ncbi.nlm.nih.gov/25515202/,eng,,England,"A recent systematic review supported the use…
rayyan-438981156,Perceptions of using videogames in rehabilitation: a dual perspective of people with multiple sclerosis and physiotherapists.,2015,,,Disability and rehabilitation,1464-5165 (Electronic),37,4,338-44,Forsberg A and NilsagÃ¥rd Y and BostrÃ¶m K,https://pubmed.ncbi.nlm.nih.gov/24833535/,eng,,England,"PURPOSE: Our aim was to describe experiences of using Nintendo Wii Fitâ„¢ for balance…
rayyan-438981157,"Effects of an In-home Multicomponent Exergame Training on Physical Functions, Cognition, and Brain Volume of Older Adults: A Randomized Controlled Trial.",2019,,,Frontiers in medicine,2296-858X (Print),6,,321,Adcock M and Fankhauser M and Post J and Lutz K and Zizlsperger L and Luft AR and GuimarÃ£es V and SchÃ¤ttin A and de Bruin ED,https://pubmed.ncbi.nlm.nih.gov/32047751/,eng…
rayyan-438981158,Patient Engagement Is Related to Impairment Reduction During Digital Game-Based Therapy in Stroke.,2017,10,,Games for health journal,2161-7856 (Electronic),6,5,295-302,Putrino D and Zanders H and Hamilton T and Rykman A and Lee P and Edwards DJ,https://pubmed.ncbi.nlm.nih.gov/28910162/,eng,,United States,"OBJECTIVE: Upper limb impairment in the chronic phase of stroke recovery is…
rayyan-438981159,Vestibular rehabilitation therapy and Nintendo Wii balance board training both improve postural control in bilateral vestibulopathy.,2018,10,,Journal of neurology,1432-1459 (Electronic),265,,70-73,Jahn K and Saul AK and Elstner M and Sapa K and Kellerer S,https://pubmed.ncbi.nlm.nih.gov/29725843/,eng,,Germany,,"RAYYAN-INCLUSION: {""Candice""=>""Excluded""} | RAYYAN-EXCLUSION-REAS…
rayyan-438981160,The Sony PlayStation II EyeToy: low-cost virtual reality for use in rehabilitation.,2008,12,,Journal of neurologic physical therapy : JNPT,1557-0576 (Print),32,4,155-63,Rand D and Kizony R and Weiss PT,https://pubmed.ncbi.nlm.nih.gov/19265756/,eng,,United States,"The objective of this study was to investigate the potential of using a low-cost video-capture virtual reality (VR) pl…
rayyan-438981162,Two-week virtual reality training for dementia: Single case feasibility study.,2014,,,Journal of rehabilitation research and development,1938-1352 (Electronic),51,7,1069-76,McEwen D and Taillon-Hobson A and Bilodeau M and Sveistrup H and Finestone H,https://pubmed.ncbi.nlm.nih.gov/25437527/,eng,,United States,"Persons with dementia (PWD) are known to have difficulty with particip…
rayyan-438981164,The effect of a cognitive-motor intervention on voluntary step execution under single and dual task conditions in older adults: a randomized controlled pilot study.,2012,,,Clinical interventions in aging,1178-1998 (Electronic),7,,175-84,Pichierri G and Coppe A and Lorenzetti S and Murer K and de Bruin ED,https://pubmed.ncbi.nlm.nih.gov/22865999/,eng,,New Zealand,"BACKGROUND: This…
rayyan-438981165,Sony PlayStation EyeToy elicits higher levels of movement than the Nintendo Wii: implications for stroke rehabilitation.,2013,2,,European journal of physical and rehabilitation medicine,1973-9095 (Electronic),49,1,13-21,Neil A and Ens S and Pelletier R and Jarus T and Rand D,https://pubmed.ncbi.nlm.nih.gov/23172403/,eng,,Italy,"BACKGROUND: Virtual reality (VR) is an emerging tren…
rayyan-438981166,A Perspective on Using Virtual Reality to Incorporate the Affective Context of Everyday Falls Into Fall Prevention.,2023,1,11,JMIR aging,2561-7605 (Electronic),6,,e36325,Raffegeau TE and Young WR and Fino PC and Williams AM,https://pubmed.ncbi.nlm.nih.gov/36630173/,eng,,Canada,"Virtual reality (VR) is a promising and cost-effective tool that has the potential to reduce the preval…
rayyan-438981167,Are Virtual Rehabilitation Technologies Feasible Models to Scale an Evidence-Based Fall Prevention Program? A Pilot Study Using the Kinect Camera.,2015,11,5,JMIR rehabilitation and assistive technologies,2369-2529 (Print),2,2,e10,Shubert TE and Basnett J and Chokshi A and Barrett M and Komatireddy R,https://pubmed.ncbi.nlm.nih.gov/28582244/,eng,,Canada,"BACKGROUND: Falls in older…
rayyan-438981168,Participant perceptions of use of CyWee Z as adjunct to rehabilitation of upper-limb function following stroke.,2012,,,Journal of rehabilitation research and development,1938-1352 (Electronic),49,4,623-34,Hale LA and Satherley JA and McMillan NJ and Milosavljevic S and Hijmans JM and King MJ,https://pubmed.ncbi.nlm.nih.gov/22773264/,eng,,United States,"This article reports on the…
rayyan-438981169,The effects of a multi-axis balance board intervention program in an elderly population.,2011,3,,Missouri medicine,0026-6620 (Print),108,2,128-32,Dougherty J and Kancel A and Ramar C and Meacham C and Derrington S,https://pubmed.ncbi.nlm.nih.gov/21568236/,eng,,United States,"Balance is a major issue facing the geriatric population. Nine participants from a local community center …
rayyan-438981170,Investigating innovative means of prompting activity uptake in older adults with type 2 diabetes: a feasibility study of exergaming.,2016,10,,The Journal of sports medicine and physical fitness,1827-1928 (Electronic),56,10,1221-1225,Senior H and Henwood T and DE Souza D and Mitchell G,https://pubmed.ncbi.nlm.nih.gov/26329840/,eng,,Italy,"BACKGROUND: Physical activity is effective…
rayyan-438981171,A randomized controlled pilot study of home-based step training in older people using videogame technology.,2013,,,PloS one,1932-6203 (Electronic),8,3,e57734,Schoene D and Lord SR and Delbaere K and Severino C and Davies TA and Smith ST,https://pubmed.ncbi.nlm.nih.gov/23472104/,eng,,United States,"BACKGROUND: Stepping impairments are associated with physical and cognitive decline…
rayyan-438981172,Effect of cognitive-only and cognitive-motor training on preventing falls in community-dwelling older people: protocol for the smartÂ±step randomised controlled trial.,2019,8,2,BMJ open,2044-6055 (Electronic),9,8,e029409,Sturnieks DL and Menant J and Valenzuela M and Delbaere K and Sherrington C and Herbert RD and Lampit A and Broadhouse K and Turner J and Schoene D and Lord SR,h…
rayyan-438981174,A technical concept of a computer game for patients with Parkinson's disease - a new form of PC-based physiotherapy.,2019,8,,The International journal of neuroscience,1563-5279 (Electronic),129,8,770-775,Grunert R and Krause A and Feig S and Meixensberger J and Rotsch C and Drossel WG and Themann P and Winkler D,https://pubmed.ncbi.nlm.nih.gov/30621502/,eng,,England,"Background: …
rayyan-438981175,Could In-Home Sensors Surpass Human Observation of People with Parkinson's at High Risk of Falling? An Ethnographic Study.,2016,,,BioMed research international,2314-6141 (Electronic),2016,,3703745,Stack E and King R and Janko B and Burnett M and Hammersley N and Agarwal V and Hannuna S and Burrows A and Ashburn A,https://pubmed.ncbi.nlm.nih.gov/26981528/,eng,,United States,"Self-…
rayyan-438981176,Perceptions of Older Adults with Heart Failure on Playing an Interactive Digital e-Health Game (IDEG) for Learning About Heart Failure (HF): Prototype Development and Usability Testing.,2016,,,Studies in health technology and informatics,1879-8365 (Electronic),225,,1026-7,Radhakrishnan K and Toprac P and O'Hair M and Bias R and Mackert M and Xie B and Kim M and Bradley P,https://…
rayyan-438981178,Preliminary trial of postural strategy training using a personal transport assistance robot for patients with central nervous system disorder.,2013,1,,Archives of physical medicine and rehabilitation,1532-821X (Electronic),94,1,59-66,Ozaki K and Kagaya H and Hirano S and Kondo I and Tanabe S and Itoh N and Saitoh E and Fuwa T and Murakami R,https://pubmed.ncbi.nlm.nih.gov/2293533…
rayyan-438981179,Falls prevention advice and visual feedback to those at risk of falling: study protocol for a pilot randomized controlled trial.,2013,3,19,Trials,1745-6215 (Electronic),14,,79,Uzor S and Baillie L and Skelton DA and Rowe PJ,https://pubmed.ncbi.nlm.nih.gov/23510162/,eng,,England,"BACKGROUND: Studies have shown that functional strength and balance exercises can reduce the risk of f…
rayyan-438981181,Clinical use of Nintendo Wii bowling simulation to decrease fall risk in an elderly resident of a nursing home: a case report.,2009,,,Journal of geriatric physical therapy (2001),1539-8412 (Print),32,4,174-80,Clark R and Kraemer T,https://pubmed.ncbi.nlm.nih.gov/20469567/,eng,,United States,"PURPOSE: Of the estimated 1.7 million residents of nursing homes in the United States, ap…
rayyan-438981182,Kinect4FOG: monitoring and improving mobility in people with Parkinson's using a novel system incorporating the Microsoft Kinect v2.,2019,8,,Disability and rehabilitation. Assistive technology,1748-3115 (Electronic),14,6,566-573,Amini A and Banitsas K and Young WR,https://pubmed.ncbi.nlm.nih.gov/29790385/,eng,,England,"Parkinson's is a neurodegenerative condition associated with …
rayyan-438981183,Quantifying individual components of the timed up and go using the kinect in people living with stroke.,2015,1,,Neurorehabilitation and neural repair,1552-6844 (Electronic),29,1,48-53,Vernon S and Paterson K and Bower K and McGinley J and Miller K and Pua YH and Clark RA,https://pubmed.ncbi.nlm.nih.gov/24743227/,eng,,United States,"Background. The Microsoft Kinect presents a simp…
rayyan-438981184,Validity of the microsoft kinect system in assessment of compensatory stepping behavior during standing and treadmill walking.,2017,,,European review of aging and physical activity : official journal of the European Group for Research into Elderly and Physical Activity,1813-7253 (Print),14,,4,Shani G and Shapiro A and Oded G and Dima K and Melzer I,https://pubmed.ncbi.nlm.nih.gov…
rayyan-438981187,We-Measure: Toward a low-cost portable posturography for patients with multiple sclerosis using the commercial Wii balance board.,2015,12,15,Journal of the neurological sciences,1878-5883 (Electronic),359,1,440-4,Castelli L and Stocchi L and Patrignani M and Sellitto G and Giuliani M and Prosperini L,https://pubmed.ncbi.nlm.nih.gov/26490321/,eng,,Netherlands,"This study was aimed…
rayyan-438981188,Fast and automatic assessment of fall risk by coupling machine learning algorithms with a depth camera to monitor simple balance tasks.,2019,6,11,Journal of neuroengineering and rehabilitation,1743-0003 (Electronic),16,1,71,Dubois A and Mouthon A and Sivagnanaselvam RS and Bresciani JP,https://pubmed.ncbi.nlm.nih.gov/31186002/,eng,,England,"BACKGROUND: Falls in the elderly consti…
rayyan-438981189,HoMEcare aRm rehabiLItatioN (MERLIN): telerehabilitation using an unactuated device based on serious games improves the upper limb function in chronic stroke.,2021,3,16,Journal of neuroengineering and rehabilitation,1743-0003 (Electronic),18,1,48,Rozevink SG and van der Sluis CK and Garzo A and Keller T and Hijmans JM,https://pubmed.ncbi.nlm.nih.gov/33726801/,eng,,England,"BACKGR…
rayyan-438981190,"A pilot usability study of MINWii, a music therapy game for demented patients.",2011,,,Technology and health care : official journal of the European Society for Engineering and Medicine,1878-7401 (Electronic),19,4,233-46,Boulay M and Benveniste S and Boespflug S and Jouvelot P and Rigaud AS,https://pubmed.ncbi.nlm.nih.gov/21849735/,eng,,Netherlands,"MINWii is a music therapy gam…
rayyan-438981193,A novel Dance Dance Revolution (DDR) system for in-home training of stepping ability: basic parameters of system use by older adults.,2011,4,,British journal of sports medicine,1473-0480 (Electronic),45,5,441-5,Smith ST and Sherrington C and Studenski S and Schoene D and Lord SR,https://pubmed.ncbi.nlm.nih.gov/19948529/,eng,,England,"OBJECTIVE: This series of studies was conducte…
rayyan-438981194,Vision-based approach for long-term mobility monitoring: Single case study following total hip replacement.,2014,,,Journal of rehabilitation research and development,1938-1352 (Electronic),51,7,1165-76,Dolatabadi E and Taati B and Mihailidis A,https://pubmed.ncbi.nlm.nih.gov/25438095/,eng,,United States,"This article presents a single case study on the feasibility of using a low-…
rayyan-438981196,Identifying Fall Risk Predictors by Monitoring Daily Activities at Home Using a Depth Sensor Coupled to Machine Learning Algorithms.,2021,3,11,"Sensors (Basel, Switzerland)",1424-8220 (Electronic),21,6,,Dubois A and Bihl T and Bresciani JP,https://pubmed.ncbi.nlm.nih.gov/33799526/,eng,,Switzerland,"Because of population ageing, fall prevention represents a human, economic, and so…
rayyan-438981197,Interactive wiimote gaze stabilization exercise training system for patients with vestibular hypofunction.,2012,10,9,Journal of neuroengineering and rehabilitation,1743-0003 (Electronic),9,,77,Chen PY and Hsieh WL and Wei SH and Kao CL,https://pubmed.ncbi.nlm.nih.gov/23043886/,eng,,England,"BACKGROUND: Peripheral vestibular hypofunction is a major cause of dizziness. When complic…
rayyan-438981198,Remote Assessment of Cognitive Impairment Level Based on Serious Mobile Game Performance: An Initial Proof of Concept.,2019,5,,IEEE journal of biomedical and health informatics,2168-2208 (Electronic),23,3,1269-1277,Jung HT and Daneault JF and Lee H and Kim K and Kim B and Park S and Ryu T and Kim Y and Ivan Lee S,https://pubmed.ncbi.nlm.nih.gov/30668485/,eng,,United States,"Indiv…
rayyan-438981200,Feasibility of using the Sony PlayStation 2 gaming platform for an individual poststroke: a case report.,2007,12,,Journal of neurologic physical therapy : JNPT,1557-0576 (Print),31,4,180-9,Flynn S and Palma P and Bender A,https://pubmed.ncbi.nlm.nih.gov/18172415/,eng,,United States,"RATIONALE: Many Americans live with physical functional limitations stemming from stroke. These fu…
rayyan-438982914,Effects of virtual reality-based interventions on the physical and mental health of older residents in long-term care facilities: A systematic review,2022,,,International Journal of Nursing Studies,,136,,,"Li, G. and Li, X. and Chen, L.",https://www.scopus.com/inward/record.uri?eid=2-s2.0-85142834431&doi=10.1016%2fj.ijnurstu.2022.104378&partnerID=40&md5=d23d08f1c5447e25724fd244a8…
rayyan-438982915,Virtual reality in the diagnostic and therapy for mental disorders: A systematic review,2022,,,Clinical Psychology Review,,98,,,"Wiebe, A. and Kannen, K. and Selaskowski, B. and Mehren, A. and ThÃ¶ne, A.-K. and Pramme, L. and Blumenthal, N. and Li, M. and AschÃ©, L. and Jonas, S. and Bey, K. and Schulze, M. and Steffens, M. and Pensel, M.C. and Guth, M. and Rohlfsen, F. and Ekhla…
Export Date: 3 March 2023 | RAYYAN-INCLUSION: {""Candice""=>""Excluded""} | RAYYAN-EXCLUSION-REASONS: systematic review",10.1016/j.cpr.2022.102213,Mental Disorders,,
rayyan-438982916,Effects of computer-aided rowing exercise systems on improving muscle strength and function in older adults with mild knee osteoarthritis: a randomized controlled clinical trial,2022,,,BMC Geriatrics,,22,1,,"Lin, P.-L. and Yu, L.-F. and Kuo, S.-F. and Wang, X.-M. and Lu, L.-H. and Lin, C.-H.",https://www.scopus.com/inward/record.uri?eid=2-s2.0-85140228761&doi=10.1186%2fs12877-022…
rayyan-438982917,"Temporal virtual reality-guided, dual-task, trunk balance training in a sitting position improves persistent postural-perceptual dizziness: proof of concept",2022,,,Journal of NeuroEngineering and Rehabilitation,,19,1,,"Yamaguchi, T. and Miwa, T. and Tamura, K. and Inoue, F. and Umezawa, N. and Maetani, T. and Hara, M. and Kanemaru, S.-I.",https://www.scopus.com/inward/record.ur…
rayyan-438982918,Bespoke Exergames for Balance Improvement and Fall Risk Reduction in Community-Dwelling Older Adults: A Systematic Review and Meta-Analysis of Randomized Controlled Trials,2022,,,IEEE Transactions on Games,,14,4,687-695,"Dajime, P.F. and Smith, H. and Zhang, Y.",https://www.scopus.com/inward/record.uri?eid=2-s2.0-85122292347&doi=10.1109%2fTG.2021.3139036&partnerID=40&md5=db822448…
rayyan-438982919,Nature-based mindfulness-compassion programs using virtual reality for older adults: A narrative literature review,2022,,,Frontiers in Virtual Reality,,3,,,"Sadowski, I. and Khoury, B.",https://www.scopus.com/inward/record.uri?eid=2-s2.0-85139905707&doi=10.3389%2ffrvir.2022.892905&partnerID=40&md5=6a93f1b6b86ab36dbfaaf574d427a4b5,,,,,"Export Date: 3 March 2023 | RAYYAN-INCLUSION:…
rayyan-438982920,Knowledge graph analysis of virtual reality technology in stroke treatment,2022,,,Chinese Journal of Tissue Engineering Research,,26,26,4224-4233,"Mengyao, Z. and Junhua, W. and Pengfei, Q. and Weihua, Z.",https://www.scopus.com/inward/record.uri?eid=2-s2.0-85129228128&doi=10.12307%2f2022.828&partnerID=40&md5=6aac94f5f1eed6d2ca232edd31249e5a,,,,,"Export Date: 3 March 2023 | RAYYA…
rayyan-438982921,A Literature Review of High-Tech Physiotherapy Interventions in the Elderly with Neurological Disorders,2022,,,International Journal of Environmental Research and Public Health,,19,15,,"Spanakis, M. and Xylouri, I. and Patelarou, E. and Patelarou, A.",https://www.scopus.com/inward/record.uri?eid=2-s2.0-85136341675&doi=10.3390%2fijerph19159233&partnerID=40&md5=c0f2a36a3bca9ace5f6a…
rayyan-438982922,A Systematic Survey of Research Trends in Technology Usage for Parkinsonâ€™s Disease,2022,,,Sensors,,22,15,,"Deb, R. and An, S. and Bhat, G. and Shill, H. and Ogras, U.Y.",https://www.scopus.com/inward/record.uri?eid=2-s2.0-85135371675&doi=10.3390%2fs22155491&partnerID=40&md5=8d6d4f15ab10adb27eb07cf5eea22338,,,,,"Cited By :2
Export Date: 3 March 2023 | RAYYAN-INCLUSION: {""Candice""=>""Excluded""} | RAYYAN-EXCLUSION-REASONS: patient",10.3390/s22155491,"",,
rayyan-438982923,ICT-Based Individualized Training of Institutionalized Individuals With Dementia. Evaluation of Usability and Trends Toward the Effectiveness of the InCoPE-App,2022,,,Frontiers in Physiology,,13,,,"Barisch-Fritz, B. and Bezold, J. and Scharpf, A. and Trautwein, S. and Krell-Roesch, J. and Woll, A.",https://www.scopus.com/inward/record.uri?eid=2-s2.0-85134608541&doi=10.3389%2ffphy…
Export Date: 3 March 2023 | RAYYAN-INCLUSION: {""Candice""=>""Excluded""} | RAYYAN-EXCLUSION-REASONS: patient",10.3389/fphys.2022.921105,Dementia
rayyan-438982924,Effect of Traditional Plus Virtual Reality Rehabilitation on Prognosis of Stroke Survivors,2022,,,American Journal of Physical Medicine and Rehabilitation,,101,3,217-228,"Fang, Z. and Wu, T. and Lv, M. and Chen, M. and Zeng, Z. and Qian, J. and Chen, W. and Jiang, S. and Zhang, J.",https://www.scopus.com/inward/record.uri?eid=2-s2.0-85121304307&doi=10.1097%2fPHM.0000000000001775&…
Export Date: 3 March 2023 | RAYYAN-INCLUSION: {""Candice""=>""Excluded""} | RAYYAN-EXCLUSION-REASONS: patient",10.1097/PHM.0000000000001775,Prognosis
rayyan-438982925,Acute Effect of Treadmill Walking under Optic Flow Stimulation on Gait Function in Individuals with Stroke and Healthy Controls,2022,,,Advanced Biomedical Engineering,,11,,179-185,"Zhang, S. and Ito, D. and Ogura, R. and Tominaga, T. and Ono, Y.",https://www.scopus.com/inward/record.uri?eid=2-s2.0-85141388880&doi=10.14326%2fabe.11.179&partnerID=40&md5=117094bb34316b71297edb8e33bf…
rayyan-438982926,Current state and trends of the research in exergames for the elderly and their impact on health outcomes: a scoping review,2022,,,Journal of Ambient Intelligence and Humanized Computing,,,,,"LÃ³pez-Nava, I.H. and Rodriguez, M.D. and GarcÃ­a-VÃ¡zquez, J.P. and Perez-Sanpablo, A.I. and QuiÃ±ones-UriÃ³stegui, I. and Meneses-PeÃ±aloza, A. and Castillo, V. and Cuaya-Simbro, G. and Ar…
Export Date: 3 March 2023 | RAYYAN-INCLUSION: {""Candice""=>""Excluded""} | RAYYAN-EXCLUSION-REASONS: systematic review",10.1007/s12652-022-04364-0,"",,
rayyan-438982927,Effects of Exergaming on Physical and Cognitive Outcomes of Older Adults Living in Long-Term Care Homes: A Systematic Review,2022,,,Gerontology,,,,,"Chu, C.H. and Quan, A.M.L. and Souter, A. and Krisnagopal, A. and Biss, R.K.",https://www.scopus.com/inward/record.uri?eid=2-s2.0-85126979587&doi=10.1159%2f000521832&partnerID=40&md5=0934abe31a4cc8b56258ac96198ccb47,,,,,"Cited By :2
Export Date: 3 March 2023 | RAYYAN-INCLUSION: {""Candice""=>""Excluded""} | RAYYAN-EXCLUSION-REASONS: patient",10.1159/000521832,Long-Term Care
rayyan-438982929,The effects of virtual reality training on clinical indices and brain mapping of women with patellofemoral pain: a randomized clinical trial,2021,,,BMC Musculoskeletal Disorders,,22,1,,"Ebrahimi, N. and Rojhani-Shirazi, Z. and Yoosefinejad, A.K. and Nami, M.",https://www.scopus.com/inward/record.uri?eid=2-s2.0-85118177960&doi=10.1186%2fs12891-021-04785-6&partnerID=40&md5=16fedafa…
Export Date: 3 March 2023 | RAYYAN-INCLUSION: {""Candice""=>""Excluded""} | RAYYAN-EXCLUSION-REASONS: patient",10.1186/s12891-021-04785-6,Brain
rayyan-438982931,Effectiveness of a combined transcranial direct current stimulation and virtual reality-based intervention on upper limb function in chronic individuals post-stroke with persistent severe hemiparesis: a randomized controlled trial,2021,,,Journal of NeuroEngineering and Rehabilitation,,18,1,,"Llorens, R. and Fuentes, M.A. and Borrego, A. and Latorre, J. and AlcaÃ±iz, M. and Colome…
Export Date: 3 March 2023 | RAYYAN-INCLUSION: {""Candice""=>""Excluded""} | RAYYAN-EXCLUSION-REASONS: methods",10.1186/s12984-021-00896-2,Stroke,,
rayyan-438982932,Serious games for upper limb rehabilitation after stroke: a meta-analysis,2021,,,Journal of NeuroEngineering and Rehabilitation,,18,1,,"Doumas, I. and Everard, G. and Dehem, S. and Lejeune, T.",https://www.scopus.com/inward/record.uri?eid=2-s2.0-85108123075&doi=10.1186%2fs12984-021-00889-1&partnerID=40&md5=a19e6e5ff69d8a93b5e28aba5c8ca54b,,,,,"Cited By :24
Export Date: 3 March 2023 | RAYYAN-INCLUSION: {""Candice""=>""Excluded""} | RAYYAN-EXCLUSION-REASONS: patient",10.1186/s12984-021-00889-1,Stroke,,
rayyan-438982933,Non-immersive virtual reality to improve balance and reduce risk of falls in people diagnosed with parkinsonâ€™s disease: A systematic review,2021,,,Brain Sciences,,11,11,,"GarcÃ­a-LÃ³pez, H. and Obrero-GaitÃ¡n, E. and Castro-SÃ¡nchez, A.M. and Lara-Palomo, I.C. and Nieto-Escamez, F.A. and CortÃ©s-PÃ©rez, I.",https://www.scopus.com/inward/record.uri?eid=2-s2.0-85118865008&doi=10.…
Export Date: 3 March 2023 | RAYYAN-INCLUSION: {""Candice""=>""Excluded""} | RAYYAN-EXCLUSION-REASONS: patient",10.3390/brainsci11111435,Immersion,,
rayyan-438982934,"Virtual reality-based therapy improves fatigue, impact, and quality of life in patients with multiple sclerosis. A systematic review with a meta-analysis",2021,,,Sensors,,21,21,,"CortÃ©s-PÃ©rez, I. and SÃ¡nchez-AlcalÃ¡, M. and Nieto-EscÃ¡mez, F.A. and Castellote-Caballero, Y. and Obrero-GaitÃ¡n, E. and Osuna-PÃ©rez, M.C.",https://www.scopus.com/inward/record.uri?eid=2-s2.0-85118…
Export Date: 3 March 2023 | RAYYAN-INCLUSION: {""Candice""=>""Excluded""} | RAYYAN-EXCLUSION-REASONS: patient",10.3390/s21217389,Quality of Life
rayyan-438982935,Effectiveness of the Epley maneuver versus Cawthorne-Cooksey vestibular exercises in the treatment of posterior semicircular canal benign paroxysmal positional vertigo (BPPV): A randomized controlled trial,2021,,,Journal of Bodywork and Movement Therapies,,28,,397-405,"TaÃ§alan, E. and Ä°nal, H.S. and ÅžentÃ¼rk, M.N. and Mengi, E. and AlemdaroÄŸlu-GÃ¼rbÃ¼z, Ä°.",https://www.scopu…
rayyan-438982936,"Virtual, mixed, and augmented reality: a systematic review for immersive systems research",2021,,,Virtual Reality,,25,3,773-799,"Liberatore, M.J. and Wagner, W.P.",https://www.scopus.com/inward/record.uri?eid=2-s2.0-85098667639&doi=10.1007%2fs10055-020-00492-0&partnerID=40&md5=6496eac77aa190c01730382d2e47fbbd,,,,,"Cited By :21
Export Date: 3 March 2023 | RAYYAN-INCLUSION: {""Candice""=>""Excluded""} | RAYYAN-EXCLUSION-REASONS: systematic review",10.1007/s10055-020-00492-0,Immersion,,
rayyan-438982937,Recruitment and retention of older adults in Assisted Living Facilities to a clinical trial using technology for falls prevention: A qualitative case study of barriers and facilitators,2021,,,Health and Social Care in the Community,,29,5,1296-1307,"Meekes, W.M.A. and Ford, C. and Stanmore, E.K.",https://www.scopus.com/inward/record.uri?eid=2-s2.0-85090779512&doi=10.1111%2fhsc.131…
rayyan-438982938,"Effectiveness of Telerehabilitation on Motor Impairments, Non-motor Symptoms and Compliance in Patients With Parkinson's Disease: A Systematic Review",2021,,,Frontiers in Neurology,,12,,,"Vellata, C. and Belli, S. and Balsamo, F. and Giordano, A. and Colombo, R. and Maggioni, G.",https://www.scopus.com/inward/record.uri?eid=2-s2.0-85114797335&doi=10.3389%2ffneur.2021.627999&part…
Export Date: 3 March 2023 | RAYYAN-INCLUSION: {""Candice""=>""Excluded""} | RAYYAN-EXCLUSION-REASONS: systematic review",10.3389/fneur.2021.627999,Patient Compliance
rayyan-438982939,Exergaming for Quality of Life in Persons Living with Chronic Diseases: A Systematic Review and Meta-analysis,2021,,,PM and R,,13,7,756-780,"Cugusi, L. and Prosperini, L. and Mura, G.",https://www.scopus.com/inward/record.uri?eid=2-s2.0-85090461311&doi=10.1002%2fpmrj.12444&partnerID=40&md5=a739e4c3ca831c86ae7765eefa471a6e,,,,,"Cited By :11
Export Date: 3 March 2023 | RAYYAN-INCLUSION: {""Candice""=>""Excluded""} | RAYYAN-EXCLUSION-REASONS: patient",10.1002/pmrj.12444,Chronic Disease
rayyan-438982940,Addressing virtual reality misclassification: A hardware-based qualification matrix for virtual reality technology,2021,,,Clinical Psychology and Psychotherapy,,28,3,538-556,"Takac, M. and Collett, J. and Conduit, R. and De Foe, A.",https://www.scopus.com/inward/record.uri?eid=2-s2.0-85108908839&doi=10.1002%2fcpp.2624&partnerID=40&md5=d10a57c30515034994229d7ba412a7fe,,,,,"Cited B…
Export Date: 3 March 2023 | RAYYAN-INCLUSION: {""Candice""=>""Excluded""} | RAYYAN-EXCLUSION-REASONS: methods",10.1002/cpp.2624,"",,
rayyan-438982941,What do we know about the use of virtual reality in the rehabilitation field? A brief overview,2021,,,Electronics (Switzerland),,10,9,,"Naro, A. and CalabrÃ², R.S.",https://www.scopus.com/inward/record.uri?eid=2-s2.0-85104880292&doi=10.3390%2felectronics10091042&partnerID=40&md5=21b8b6e8e22770870f1a007871ea1c59,,,,,"Cited By :4
Export Date: 3 March 2023 | RAYYAN-INCLUSION: {""Candice""=>""Excluded""} | RAYYAN-EXCLUSION-REASONS: methods",10.3390/electronics10091042,"",,
rayyan-438982942,The effect of mixed reality technologies for falls prevention among older adults: Systematic review and meta-analysis,2021,,,JMIR Aging,,4,2,,"Nishchyk, A. and Chen, W. and Pripp, A.H. and Bergland, A.",https://www.scopus.com/inward/record.uri?eid=2-s2.0-85109191362&doi=10.2196%2f27972&partnerID=40&md5=c24f6eb4c84f0ef73dae19072bd88fdf,,,,,"Cited By :5
Export Date: 3 March 2023 | RAYYAN-INCLUSION: {""Candice""=>""Excluded""} | RAYYAN-EXCLUSION-REASONS: systematic review",10.2196/27972,"",,
rayyan-438982943,Leap motion controller video gameâ€based therapy for upper extremity motor recovery in patients with central nervous system diseases. A systematic review with metaâ€analysis,2021,,,Sensors,,21,6,1-22,"CortÃ©sâ€pÃ©rez, I. and Zagalazâ€anula, N. and Montoroâ€cÃ¡rdenas, D. and Lomasâ€vega, R. and Obreroâ€gaitÃ¡n, E. and Osunaâ€pÃ©rez, M.C.",https://www.scopus.com/inward/reco…
Export Date: 3 March 2023 | RAYYAN-INCLUSION: {""Candice""=>""Excluded""} | RAYYAN-EXCLUSION-REASONS: systematic review",10.3390/s21062065,Nervous System Diseases
rayyan-438982944,Serious Game Platform as a Possibility for Home-Based Telerehabilitation for Individuals With Cerebral Palsy During COVID-19 Quarantine â€“ A Cross-Sectional Pilot Study,2021,,,Frontiers in Psychology,,12,,,"Silva, T.D.D. and Silva, P.L.D. and Valenzuela, E.D.J. and Dias, E.D. and Simcsik, A.O. and de Carvalho, M.G. and Fontes, A.M.G.G. and Alberissi, C.A.D.O. and AraÃºjo, L.V.D.…
Export Date: 3 March 2023 | RAYYAN-INCLUSION: {""Candice""=>""Excluded""} | RAYYAN-EXCLUSION-REASONS: patient",10.3389/fpsyg.2021.622678,Pilot Projects
rayyan-438982945,Head-mounted display-based therapies for adults post-stroke: A systematic review and meta-analysis,2021,,,Sensors (Switzerland),,21,4,1-24,"Palacios-Navarro, G. and Hogan, N.",https://www.scopus.com/inward/record.uri?eid=2-s2.0-85100497686&doi=10.3390%2fs21041111&partnerID=40&md5=85f4d25dd0c30a447d4efb2f45f71057,,,,,"Cited By :19
Export Date: 3 March 2023 | RAYYAN-INCLUSION: {""Candice""=>""Excluded""} | RAYYAN-EXCLUSION-REASONS: patient",10.3390/s21041111,Stroke,,
rayyan-438982947,Economic evaluation in neurological physiotherapy: A systematic review,2021,,,Brain Sciences,,11,2,1-13,"GarcÃ­aâ€Ã¡lvarez, D. and Sempereâ€rubio, N. and Faubel, R.",https://www.scopus.com/inward/record.uri?eid=2-s2.0-85102376905&doi=10.3390%2fbrainsci11020265&partnerID=40&md5=c8055d84b7fc4ec9cf41a7f9c79fc2bd,,,,,"Cited By :4
Export Date: 3 March 2023 | RAYYAN-INCLUSION: {""Candice""=>""Excluded""} | RAYYAN-EXCLUSION-REASONS: systematic review",10.3390/brainsci11020265,Physical Therapy Modalities,,
rayyan-438982948,"The Effect of Adding Virtual Reality Training on Traditional Exercise Program on Balance and Gait in Unilateral, Traumatic Lower Limb Amputee",2021,,,Games for Health Journal,,10,1,50-56,"Abbas, R.L. and Cooreman, D. and Al Sultan, H. and El Nayal, M. and Saab, I.M. and El Khatib, A.",https://www.scopus.com/inward/record.uri?eid=2-s2.0-85100525105&doi=10.1089%2fg4h.2020.0028&par…
Export Date: 3 March 2023 | RAYYAN-INCLUSION: {""Candice""=>""Excluded""} | RAYYAN-EXCLUSION-REASONS: patient",10.1089/g4h.2020.0028,Gait,,
rayyan-438982949,"Past, Present, and Future of Non-invasive Brain Stimulation Approaches to Treat Cognitive Impairment in Neurodegenerative Diseases: Time for a Comprehensive Critical Review",2021,,,Frontiers in Aging Neuroscience,,12,,,"Sanches, C. and Stengel, C. and Godard, J. and Mertz, J. and Teichmann, M. and Migliaccio, R. and Valero-CabrÃ©, A.",https://www.scopus.com/inward/record.uri?eid…
Export Date: 3 March 2023 | RAYYAN-INCLUSION: {""Candice""=>""Excluded""} | RAYYAN-EXCLUSION-REASONS: patient",10.3389/fnagi.2020.578339,Brain
rayyan-438982950,Design and Development of a Virtual Reality-Based Mobility Training Game for People With Parkinson's Disease,2021,,,Frontiers in Neurology,,11,,,"Finley, J.M. and Gotsis, M. and Lympouridis, V. and Jain, S. and Kim, A. and Fisher, B.E.",https://www.scopus.com/inward/record.uri?eid=2-s2.0-85100222525&doi=10.3389%2ffneur.2020.577713&partnerID=40&md5=bc69abc3309e01833c202d1889dd0dfe…
Export Date: 3 March 2023 | RAYYAN-INCLUSION: {""Candice""=>""Excluded""} | RAYYAN-EXCLUSION-REASONS: patient",10.3389/fneur.2020.577713,Parkinson Disease,,
rayyan-438982951,Exergames to prevent the secondary functional deterioration of older adults during hospitalization and isolation periods during the covid-19 pandemic,2021,,,Sustainability (Switzerland),,13,14,,"Corregidor-SÃ¡nchez, A.I. and Polonio-LÃ³pez, B. and Martin-Conty, J.L. and RodrÃ­guez-HernÃ¡ndez, M. and Mordillo-Mateos, L. and Schez-Sobrino, S. and Criado-Ã¡lvarez, J.J.",https://www.…
Export Date: 3 March 2023 | RAYYAN-INCLUSION: {""Candice""=>""Excluded""} | RAYYAN-EXCLUSION-REASONS: patient",10.3390/su13147932,"",,
rayyan-438982952,Digital tools for therapeutic education: Deception or relevance? A narrative review of the literature,2021,,,Education Therapeutique du Patient,,13,1,,"Vitale, E. and Vion GÃ©novese, V. and Allenet, B.",https://www.scopus.com/inward/record.uri?eid=2-s2.0-85108504494&doi=10.1051%2ftpe%2f2021007&partnerID=40&md5=755eb71e1bbee7cf5f251203be1fc3a4,,,,,"Export Date: 3 March 2023 | RAYY…
rayyan-438982953,"A depth cameraâ€“based, task-specific virtual reality rehabilitation game for patients with stroke: Pilot usability study",2021,,,JMIR Serious Games,,9,1,,"Xu, Y. and Tong, M. and Ming, W.-K. and Lin, Y. and Mai, W. and Huang, W. and Chen, Z.",https://www.scopus.com/inward/record.uri?eid=2-s2.0-85103657684&doi=10.2196%2f20916&partnerID=40&md5=e5c3a9a91a28ab19e00d91e3c933035c,,,,…
Export Date: 3 March 2023 | RAYYAN-INCLUSION: {""Candice""=>""Excluded""} | RAYYAN-EXCLUSION-REASONS: patient",10.2196/20916,Stroke,,
rayyan-438982954,Virtual reality technologies in the rehabilitation of patients with peripheral vestibular dysfunction,2021,,,Vestnik Otorinolaringologii,,86,1,103-107,"Kravtsova, E.N. and Meigal, A.Yu.",https://www.scopus.com/inward/record.uri?eid=2-s2.0-85103295775&doi=10.17116%2fotorino202186011103&partnerID=40&md5=40c795f801ef8bb9cdf87ab94e5524f9,,,,,"Export Date: 3 March 2023 | RAYYAN-INCLUS…
rayyan-438982955,Serious games as rehabilitation tools in neurological conditions: A comprehensive review,2021,,,Technology and Health Care,,29,1,15-31,"Ong, D.S.M. and Weibin, M.Z. and Vallabhajosyula, R.",https://www.scopus.com/inward/record.uri?eid=2-s2.0-85100292705&doi=10.3233%2fTHC-202333&partnerID=40&md5=6859e50e0840abfeaa9166a126ba8c83,,,,,"Cited By :5
Export Date: 3 March 2023 | RAYYAN-INCLUSION: {""Candice""=>""Excluded""} | RAYYAN-EXCLUSION-REASONS: patient",10.3233/THC-202333,"",,
rayyan-438982956,Generalizability of results from randomized controlled trials in post-stroke physiotherapy,2020,,,Physiotherapy Canada,,72,4,382-393,"Paci, M. and Prestera, C. and Ferrarello, F.",https://www.scopus.com/inward/record.uri?eid=2-s2.0-85096724453&doi=10.3138%2fptc-2018-0117&partnerID=40&md5=0705af57516bc42f0788f1ad9c8e7cb1,,,,,"Cited By :3
Export Date: 3 March 2023 | RAYYAN-INCLUSION: {""Candice""=>""Excluded""} | RAYYAN-EXCLUSION-REASONS: patient",10.3138/ptc-2018-0117,Physical Therapy Modalities
rayyan-438982957,Evaluation instruments for physical therapy using virtual reality in stroke patients: a systematic review,2020,,,Physiotherapy (United Kingdom),,106,,194-210,"Felipe, F.A. and de Carvalho, F.O. and Silva, Ã‰.R. and Santos, N.G.L. and Fontes, P.A. and de Almeida, A.S. and GarÃ§Ã£o, D.C. and Nunes, P.S. and de Souza AraÃºjo, A.A.",https://www.scopus.com/inward/record.uri?eid=2-s2.0…
Export Date: 3 March 2023 | RAYYAN-INCLUSION: {""Candice""=>""Excluded""} | RAYYAN-EXCLUSION-REASONS: systematic review",10.1016/j.physio.2019.05.005,Stroke,,
rayyan-438982958,Computerised cognitive training for 12 or more weeks for maintaining cognitive function in cognitively healthy people in late life,2020,,,Cochrane Database of Systematic Reviews,,2020,2,,"Gates, N.J. and Rutjes, A.W.S. and Di Nisio, M. and Karim, S. and Chong, L.-Y. and March, E. and MartÃ­nez, G. and Vernooij, R.W.M.",https://www.scopus.com/inward/record.uri?eid=2-s2.0-850800419…
Export Date: 3 March 2023 | RAYYAN-INCLUSION: {""Candice""=>""Excluded""} | RAYYAN-EXCLUSION-REASONS: methods",10.1002/14651858.CD012277.pub3,Cognition,,
rayyan-438982959,Pragmatic solutions for stroke recovery and improved quality of life in low-and middle-income countriesâ€”a systematic review,2020,,,Frontiers in Neurology,,11,,,"Ekechukwu, E.N.D. and Olowoyo, P. and Nwankwo, K.O. and Olaleye, O.A. and Ogbodo, V.E. and Hamzat, T.K. and Owolabi, M.O.",https://www.scopus.com/inward/record.uri?eid=2-s2.0-85088250414&doi=10.3389%2ffneur.2020.00337&p…
Export Date: 3 March 2023 | RAYYAN-INCLUSION: {""Candice""=>""Excluded""} | RAYYAN-EXCLUSION-REASONS: patient",10.3389/fneur.2020.00337,Quality of Life
rayyan-438982960,The role of engagement in teleneurorehabilitation: A systematic review,2020,,,Frontiers in Neurology,,11,,,"Matamala-Gomez, M. and Maisto, M. and Montana, J.I. and Mavrodiev, P.A. and Baglio, F. and Rossetto, F. and Mantovani, F. and Riva, G. and Realdon, O.",https://www.scopus.com/inward/record.uri?eid=2-s2.0-85085766481&doi=10.3389%2ffneur.2020.00354&partnerID=40&md5=c9d7369fea…
Export Date: 3 March 2023 | RAYYAN-INCLUSION: {""Candice""=>""Excluded""} | RAYYAN-EXCLUSION-REASONS: systematic review",10.3389/fneur.2020.00354,"",,
rayyan-438982961,Self-health monitoring and wearable neurotechnologies,2020,,,Handbook of Clinical Neurology,,168,,207-232,"Cannard, C. and Brandmeyer, T. and Wahbeh, H. and Delorme, A.",https://www.scopus.com/inward/record.uri?eid=2-s2.0-85080990284&doi=10.1016%2fB978-0-444-63934-9.00016-0&partnerID=40&md5=5543882381278cb1d952f88965624a14,,,,,"Cited By :9
Export Date: 3 March 2023 | RAYYAN-INCLUSION: {""Candice""=>""Excluded""} | RAYYAN-EXCLUSION-REASONS: methods",10.1016/B978-0-444-63934-9.00016-0,"",,
rayyan-438982963,"Capitalising on the opinions of persons with multiple sclerosis to inform the main trialâ€“participant opinions from participation in a feasibility study, a qualitative extension study",2019,,,Disability and Rehabilitation,,41,25,3071-3078,"Learmonth, Y.C. and Kinnett-Hopkins, D. and Motl, R.W.",https://www.scopus.com/inward/record.uri?eid=2-s2.0-85050569521&doi=10.1080%2f096382…
Export Date: 3 March 2023 | RAYYAN-INCLUSION: {""Candice""=>""Excluded""} | RAYYAN-EXCLUSION-REASONS: patient",10.1080/09638288.2018.1490823,Feasibility Studies
rayyan-438982967,A videogame-based digital therapeutic to improve processing speed in people with multiple sclerosis: A feasibility study,2019,,,Neurology and Therapy,,8,1,135-145,"Bove, R.M. and Rush, G. and Zhao, C. and Rowles, W. and Garcha, P. and Morrissey, J. and Schembri, A. and Alailima, T. and Langdon, D. and Possin, K. and Gazzaley, A. and Feinstein, A. and Anguera, J.",https://www.scop…
Export Date: 3 March 2023 | RAYYAN-INCLUSION: {""Candice""=>""Excluded""} | RAYYAN-EXCLUSION-REASONS: patient",10.1007/s40120-018-0121-0,Feasibility Studies
rayyan-438982968,Standards of Virtual Reality Application in Balance Training Programs in Clinical Practice: A Systematic Review,2019,,,Games for Health Journal,,8,2,101-111,"Juras, G. and Brachman, A. and Michalska, J. and Kamieniarz, A. and PawÅ‚owski, M. and Hadamus, A. and BiaÅ‚oszewski, D. and BÅ‚aszczyk, J. and SÅ‚omka, K.J.",https://www.scopus.com/inward/record.uri?eid=2-s2.0-85064201085&d…
Export Date: 3 March 2023 | RAYYAN-INCLUSION: {""Candice""=>""Excluded""} | RAYYAN-EXCLUSION-REASONS: systematic review",10.1089/g4h.2018.0034,"",,
rayyan-438982970,Computerised cognitive training for preventing dementia in people with mild cognitive impairment,2019,,,Cochrane Database of Systematic Reviews,,2019,3,,"Gates, N.J. and Vernooij, R.W.M. and Nisio, M.D. and Karim, S. and March, E. and MartÃ­nez, G. and Rutjes, A.W.S.",https://www.scopus.com/inward/record.uri?eid=2-s2.0-85062945644&doi=10.1002%2f14651858.CD012279.pub2&partnerID=40…
Export Date: 3 March 2023 | RAYYAN-INCLUSION: {""Candice""=>""Excluded""} | RAYYAN-EXCLUSION-REASONS: patient",10.1002/14651858.CD012279.pub2,Dementia
rayyan-438982971,Frailty level monitoring and analysis after a pilot six-week randomized controlled clinical trial using the FRED exergame including biofeedback supervision in an elderly day care centre,2019,,,International Journal of Environmental Research and Public Health,,16,5,,"Mugueta-Aguinaga, I. and Garcia-Zapirain, B.",https://www.scopus.com/inward/record.uri?eid=2-s2.0-85067898983&doi=1…
Export Date: 3 March 2023 | RAYYAN-INCLUSION: {""Candice""=>""Excluded""} | RAYYAN-EXCLUSION-REASONS: methods",10.3390/ijerph16050729,"Biofeedback, Psychology
rayyan-438982972,A systematic literature review and meta-analysis of real-world interventions for cognitive ageing in healthy older adults,2019,,,Ageing Research Reviews,,50,,110-130,"Vaportzis, E. and Niechcial, M.A. and Gow, A.J.",https://www.scopus.com/inward/record.uri?eid=2-s2.0-85061297450&doi=10.1016%2fj.arr.2019.01.006&partnerID=40&md5=24b5f1c67e888996be1ece8ce98ce4f7,,,,,"Cited By :15
Export Date: 3 March 2023 | RAYYAN-INCLUSION: {""Candice""=>""Excluded""} | RAYYAN-EXCLUSION-REASONS: systematic review",10.1016/j.arr.2019.01.006,Cognition,,
rayyan-438982973,New perspectives of motor rehabilitation of patients after focal brain lesions,2019,,,Zhurnal Voprosy Nejrokhirurgii Imeni N.N. Burdenko,,83,6,93-102,"Petrikov, S.S. and Grechko, A.V. and Shchelkunova, I.G. and Zavaliy, Y.P. and Khatâ€™kova, S.E. and Zavaliy, L.B.",https://www.scopus.com/inward/record.uri?eid=2-s2.0-85077587709&doi=10.17116%2fneiro20198306193&partnerID=40&md5=9e2…
rayyan-438982975,The development and pilot evaluation of virtual reality balance scenarios in people with multiple sclerosis (MS): A feasibility study,2019,,,NeuroRehabilitation,,43,4,473-482,"Khalil, H. and Al-Sharman, A. and El-Salem, K. and Alghwiri, A.A. and Al-Shorafat, D. and Khazaaleh, S. and Abu Foul, L.",https://www.scopus.com/inward/record.uri?eid=2-s2.0-85059498724&doi=10.3233%2fNRE-18…
Export Date: 3 March 2023 | RAYYAN-INCLUSION: {""Candice""=>""Excluded""} | RAYYAN-EXCLUSION-REASONS: patient",10.3233/NRE-182471,Feasibility Studies
rayyan-438982976,The Effectiveness of Technology-Mediated Dance Interventions and Their Impact on Psychosocial Factors in Older Adults: A Systematic Review and Meta-Analysis,2018,,,Games for Health Journal,,7,6,347-361,"Silva, P.A. and Cochrane, A. and Farrell, H.",https://www.scopus.com/inward/record.uri?eid=2-s2.0-85058050717&doi=10.1089%2fg4h.2017.0197&partnerID=40&md5=f5bae68fd80d2b0ef80ea03b…
Export Date: 3 March 2023 | RAYYAN-INCLUSION: {""Candice""=>""Excluded""} | RAYYAN-EXCLUSION-REASONS: systematic review",10.1089/g4h.2017.0197,Dancing
rayyan-438982977,Game analysis and clinical use of the Xbox-Kinect for stroke rehabilitation,2018,,,International Journal of Rehabilitation Research,,41,4,323-330,"Schaham, N.G. and Zeilig, G. and Weingarden, H. and Rand, D.",https://www.scopus.com/inward/record.uri?eid=2-s2.0-85056269073&doi=10.1097%2fMRR.0000000000000302&partnerID=40&md5=9f7ca48bf452702957cf3d4babddc695,,,,,"Cited By :13
Export Date: 3 March 2023 | RAYYAN-INCLUSION: {""Candice""=>""Excluded""} | RAYYAN-EXCLUSION-REASONS: patient",10.1097/MRR.0000000000000302,Stroke,,
rayyan-438982978,A review of sensor devices in stroke rehabilitation,2018,,,International Conference Image and Vision Computing New Zealand,,2017,,1-6,"Alex, M. and Chen, C.-Y. and Wunsche, B.C.",https://www.scopus.com/inward/record.uri?eid=2-s2.0-85050035979&doi=10.1109%2fIVCNZ.2017.8402480&partnerID=40&md5=406e13025e39654a900b3f90f4699a21,,,,,"Cited By :6
Export Date: 3 March 2023 | RAYYAN-INCLUSION: {""Candice""=>""Excluded""} | RAYYAN-EXCLUSION-REASONS: patient",10.1109/IVCNZ.2017.8402480,Stroke,,
rayyan-438982980,What do randomized controlled trials say about virtual rehabilitation in stroke? A systematic literature review and meta-analysis of upper-limb and cognitive outcomes,2018,,,Journal of NeuroEngineering and Rehabilitation,,15,1,,"Aminov, A. and Rogers, J.M. and Middleton, S. and Caeyenberghs, K. and Wilson, P.H.",https://www.scopus.com/inward/record.uri?eid=2-s2.0-85044513842&doi=…
Export Date: 3 March 2023 | RAYYAN-INCLUSION: {""Candice""=>""Excluded""} | RAYYAN-EXCLUSION-REASONS: systematic review",10.1186/s12984-018-0370-2,Stroke,,
rayyan-438982981,"The efficacy of interactive, motion capture-based rehabilitation on functional outcomes in an inpatient stroke population: a randomized controlled trial",2018,,,Clinical Rehabilitation,,32,2,191-200,"Cannell, J. and Jovic, E. and Rathjen, A. and Lane, K. and Tyson, A.M. and Callisaya, M.L. and Smith, S.T. and Ahuja, K.D.K. and Bird, M.-L.",https://www.scopus.com/inward/record.ur…
Export Date: 3 March 2023 | RAYYAN-INCLUSION: {""Candice""=>""Excluded""} | RAYYAN-EXCLUSION-REASONS: patient",10.1177/0269215517720790,Stroke,,
rayyan-438982982,Virtual reality for stroke rehabilitation,2017,,,Cochrane Database of Systematic Reviews,,2017,11,,"Laver, K.E. and Lange, B. and George, S. and Deutsch, J.E. and Saposnik, G. and Crotty, M.",https://www.scopus.com/inward/record.uri?eid=2-s2.0-85034420517&doi=10.1002%2f14651858.CD008349.pub4&partnerID=40&md5=1300e7ae7e1ec699494cfaac4545068a,,,,,"Cited By :193
Export Date: 3 March 2023 | RAYYAN-INCLUSION: {""Candice""=>""Excluded""} | RAYYAN-EXCLUSION-REASONS: patient",10.1002/14651858.CD008349.pub4,Stroke,,
rayyan-438982983,Serious games in physical rehabilitation: From theory to practice,2017,,,Serious Games in Physical Rehabilitation: From Theory to Practice,,,,1-146,"BonnechÃ¨re, B.",https://www.scopus.com/inward/record.uri?eid=2-s2.0-85042278142&partnerID=40&md5=8b61a2dabbdee2a78e7f3fe13c6ff7c2,,,,,"Cited By :16
Export Date: 3 March 2023 | RAYYAN-INCLUSION: {""Candice""=>""Excluded""} | RAYYAN-EXCLUSION-REASONS: methods",,"",,
rayyan-438982984,"Current Trends in Exercise Intervention Research, Technology, and Behavioral Change Strategies for People with Disabilities: A Scoping Review",2017,,,American Journal of Physical Medicine and Rehabilitation,,96,10,748-761,"Lai, B. and Young, H.-J. and Bickel, C.S. and Motl, R.W. and Rimmer, J.H.",https://www.scopus.com/inward/record.uri?eid=2-s2.0-85017444103&doi=10.1097%2fPHM.0…
Export Date: 3 March 2023 | RAYYAN-INCLUSION: {""Candice""=>""Excluded""} | RAYYAN-EXCLUSION-REASONS: systematic review",10.1097/PHM.0000000000000743,Disabled Persons,,
rayyan-438982985,A Preliminary Study on Educating Hospitalized Geriatric Vascular Patients on the Use of Movement-Induced Computer Games to Improve Exercise Attitudes,2017,,,"Activities, Adaptation and Aging",,41,2,129-137,"Thomas, D.W. and Wolfe, R.",https://www.scopus.com/inward/record.uri?eid=2-s2.0-85019197803&doi=10.1080%2f01924788.2017.1306381&partnerID=40&md5=27931dc413cdeeb08bdf044de2028e…
Export Date: 3 March 2023 | RAYYAN-INCLUSION: {""Candice""=>""Excluded""} | RAYYAN-EXCLUSION-REASONS: methods",10.1080/01924788.2017.1306381,"",,
rayyan-438982986,Testing the feasibility and safety of the Nintendo Wii gaming console in orthopedic rehabilitation: A pilot randomized controlled study,2016,,,Archives of Medical Science,,12,6,1273-1278,"Ficklscherer, A. and Stapf, J. and Meissner, K.M. and Niethammer, T. and Lahner, M. and WagenhÃ¤user, M. and MÃ¼ller, P.E. and Pietschmann, M.F.",https://www.scopus.com/inward/record.uri?eid=2-s…
Export Date: 3 March 2023 | RAYYAN-INCLUSION: {""Candice""=>""Excluded""} | RAYYAN-EXCLUSION-REASONS: patient",10.5114/aoms.2016.59722,Orthopedics,,
rayyan-438982989,"Canoe game-based virtual reality training to improve trunk postural stability, balance, and upper limb motor function in subacute stroke patients: A randomized controlled pilot study",2016,,,Journal of Physical Therapy Science,,28,7,2019-2024,"Lee, M.-M. and Shin, D.-C. and Song, C.-H.",https://www.scopus.com/inward/record.uri?eid=2-s2.0-84979743534&doi=10.1589%2fjpts.28.2019&pa…
Export Date: 3 March 2023 | RAYYAN-INCLUSION: {""Candice""=>""Excluded""} | RAYYAN-EXCLUSION-REASONS: patient",10.1589/jpts.28.2019,Posture
rayyan-438982991,Sensory-motor training targeting motor dysfunction and muscle weakness in long-term care elderly combined with motivational strategies: a single blind randomized controlled study,2016,,,European Review of Aging and Physical Activity,,13,1,,"Rogan, S. and Radlinger, L. and Baur, H. and Schmidtbleicher, D. and de Bie, R.A. and de Bruin, E.D.",https://www.scopus.com/inward/record.ur…
Export Date: 3 March 2023 | RAYYAN-INCLUSION: {""Candice""=>""Excluded""} | RAYYAN-EXCLUSION-REASONS: methods",10.1186/s11556-016-0164-0,Long-Term Care
rayyan-438982992,'Choose a game': Creation and evaluation of a prototype tool to support therapists in brain injury rehabilitation,2016,,,Conference on Human Factors in Computing Systems - Proceedings,,,,2038-2049,"Putnam, C. and Cheng, J. and Lin, F. and Yalla, S. and Wu, S.",https://www.scopus.com/inward/record.uri?eid=2-s2.0-85015085282&doi=10.1145%2f2858036.2858258&partnerID=40&md5=f0cf222a04…
Export Date: 3 March 2023 | RAYYAN-INCLUSION: {""Candice""=>""Excluded""} | RAYYAN-EXCLUSION-REASONS: patient",10.1145/2858036.2858258,Brain
rayyan-438982993,Virtual reality for sensorimotor rehabilitation post stroke: Design principles and evidence,2016,,,"Neurorehabilitation Technology, Second Edition",,,,573-603,"BermÃºdez i Badia, S. and Fluet, G.G. and Llorens, R. and Deutsch, J.E.",https://www.scopus.com/inward/record.uri?eid=2-s2.0-85017053795&doi=10.1007%2f978-3-319-28603-7_28&partnerID=40&md5=83887bdc4f5a49c42e7a19477424fcd4,…
Export Date: 3 March 2023 | RAYYAN-INCLUSION: {""Candice""=>""Excluded""} | RAYYAN-EXCLUSION-REASONS: patient",10.1007/978-3-319-28603-7_28,Stroke,,
rayyan-438982994,Home-based self-training using video-games: Preliminary data from a randomised controlled trial,2015,,,"International Conference on Virtual Rehabilitation, ICVR",,,,86-91,"Rand, D. and Yacoby, A. and Weiss, R. and Reif, S. and Malka, R. and Weingarden, H. and Zeilig, G.",https://www.scopus.com/inward/record.uri?eid=2-s2.0-85014647417&doi=10.1109%2fICVR.2015.7358588&partnerID=40&m…
Export Date: 3 March 2023 | RAYYAN-INCLUSION: {""Candice""=>""Excluded""} | RAYYAN-EXCLUSION-REASONS: patient",10.1109/ICVR.2015.7358588,"",,
rayyan-438982995,Stroke Rehabilitation Using Virtual Environments,2015,,,Physical Medicine and Rehabilitation Clinics of North America,,26,4,747-757,"Fu, M.J. and Knutson, J.S. and Chae, J.",https://www.scopus.com/inward/record.uri?eid=2-s2.0-84946486538&doi=10.1016%2fj.pmr.2015.06.001&partnerID=40&md5=c86726e9ac6d5d312713f071cbf951c7,,,,,"Cited By :21
Export Date: 3 March 2023 | RAYYAN-INCLUSION: {""Candice""=>""Excluded""} | RAYYAN-EXCLUSION-REASONS: patient",10.1016/j.pmr.2015.06.001,Stroke,,
rayyan-438982996,"Gamification in rehabilitation: Finding the ""just-right-challenge""",2015,,,Handbook of Research on Holistic Perspectives in Gamification for Clinical Practice,,,,132-157,"Proffitt, R.",https://www.scopus.com/inward/record.uri?eid=2-s2.0-84958139495&doi=10.4018%2f978-1-4666-9522-1.ch007&partnerID=40&md5=10edcf8bd24b2758814e1c7e6f3ab420,,,,,"Cited By :4
Export Date: 3 March 2023 | RAYYAN-INCLUSION: {""Candice""=>""Excluded""} | RAYYAN-EXCLUSION-REASONS: methods",10.4018/978-1-4666-9522-1.ch007,"",,
rayyan-438982998,Considerations in the efficacy and effectiveness of virtual reality interventions for stroke rehabilitation: Moving the field forward,2015,,,Physical Therapy,,95,3,441-448,"Proffitt, R. and Lange, B.",https://www.scopus.com/inward/record.uri?eid=2-s2.0-84924273453&doi=10.2522%2fptj.20130571&partnerID=40&md5=4004c1bdc38d129ddc108a31ba20ac0f,,,,,"Cited By :61
Export Date: 3 March 2023 | RAYYAN-INCLUSION: {""Candice""=>""Excluded""} | RAYYAN-EXCLUSION-REASONS: patient",10.2522/ptj.20130571,Stroke,,
rayyan-438983000,Therapeutic Uses of Active Videogames: A Systematic Review,2014,,,Games for Health Journal,,3,6,351-365,"Staiano, A.E. and Flynn, R.",https://www.scopus.com/inward/record.uri?eid=2-s2.0-84992699397&doi=10.1089%2fg4h.2013.0100&partnerID=40&md5=5a61449a7b09bfc701d7b9349300cdc7,,,,,"Cited By :69
Export Date: 3 March 2023 | RAYYAN-INCLUSION: {""Candice""=>""Excluded""} | RAYYAN-EXCLUSION-REASONS: systematic review",10.1089/g4h.2013.0100,"",,
rayyan-438983001,Eliciting upper extremity purposeful movements using video games: A comparison with traditional therapy for stroke rehabilitation,2014,,,Neurorehabilitation and Neural Repair,,28,8,733-739,"Rand, D. and Givon, N. and Weingarden, H. and Nota, A. and Zeilig, G.",https://www.scopus.com/inward/record.uri?eid=2-s2.0-84910068666&doi=10.1177%2f1545968314521008&partnerID=40&md5=7f414d8dd…
Export Date: 3 March 2023 | RAYYAN-INCLUSION: {""Candice""=>""Excluded""} | RAYYAN-EXCLUSION-REASONS: patient",10.1177/1545968314521008,Stroke,,
rayyan-438983002,A state of the art survey in the use of video games for upper limb stroke rehabilitation,2014,,,Intelligent Systems Reference Library,,68,,345-370,"Oâ€™Neil, O. and Gatzidis, C. and Swain, I.",https://www.scopus.com/inward/record.uri?eid=2-s2.0-84927513140&doi=10.1007%2f978-3-642-54816-1_18&partnerID=40&md5=3a655b8ed5debbb2da75f98f22db37f8,,,,,"Cited By :7
Export Date: 3 March 2023 | RAYYAN-INCLUSION: {""Candice""=>""Excluded""} | RAYYAN-EXCLUSION-REASONS: patient",10.1007/978-3-642-54816-1_18,Stroke,,
rayyan-438983003,Machine learning-based assessment tool for imbalance and vestibular dysfunction with virtual reality rehabilitation system,2014,,,Computer Methods and Programs in Biomedicine,,116,3,311-318,"Yeh, S.-C. and Huang, M.-C. and Wang, P.-C. and Fang, T.-Y. and Su, M.-C. and Tsai, P.-Y. and Rizzo, A.",https://www.scopus.com/inward/record.uri?eid=2-s2.0-84904471510&doi=10.1016%2fj.cmpb.2…
Export Date: 3 March 2023 | RAYYAN-INCLUSION: {""Candice""=>""Excluded""} | RAYYAN-EXCLUSION-REASONS: patient",10.1016/j.cmpb.2014.04.014,"",,
rayyan-438983004,"Testing the feasibility and acceptability of using the Nintendo Wii in the home to increase activity levels, vitality and well-being in people with multiple sclerosis (Mii-vitaliSe): Protocol for a pilot randomised controlled study",2014,,,BMJ Open,,4,5,,"Thomas, S. and Fazakarley, L. and Thomas, P.W. and Brenton, S. and Collyer, S. and Perring, S. and Scott, R. and Galvin, K. a…
Export Date: 3 March 2023 | RAYYAN-INCLUSION: {""Candice""=>""Excluded""} | RAYYAN-EXCLUSION-REASONS: patient",10.1136/bmjopen-2014-005172,Multiple Sclerosis,,
rayyan-438983006,Videogames as therapy: A review of the medical and psychological literature,2013,,,Handbook of Research on ICTs and Management Systems for Improving Efficiency in Healthcare and Social Care,,1,,43-68,"Griffiths, M.D. and Kuss, D.J. and Ortiz de Gortari, A.B.",https://www.scopus.com/inward/record.uri?eid=2-s2.0-84898381642&doi=10.4018%2f978-1-4666-3990-4.ch003&partnerID=40&md5=8c6…
Export Date: 3 March 2023 | RAYYAN-INCLUSION: {""Candice""=>""Excluded""} | RAYYAN-EXCLUSION-REASONS: systematic review",10.4018/978-1-4666-3990-4.ch003,"",,
rayyan-438983007,The use of the virtual reality as intervention tool in the postoperative of cardiac surgery,2013,,,Brazilian Journal of Cardiovascular Surgery,,28,2,281-289,"Cacau, L.A.P. and Oliveira, G.U. and Maynard, L.G. and de AraÃºjo Filho, A.A. and da Silva Junior, W.M. and Cerqueria Neto, M.L. and Antoniolli, A.R. and Santana-Filho, V.J.",https://www.scopus.com/inward/record.uri?eid=2-s2…
Export Date: 3 March 2023 | RAYYAN-INCLUSION: {""Candice""=>""Excluded""} | RAYYAN-EXCLUSION-REASONS: patient",10.5935/1678-9741.20130039,"",,
rayyan-438983008,Health Benefits of Digital Videogames for Older Adults: A Systematic Review of the Literature,2012,,,Games for Health Journal,,1,6,402-410,"Hall, A.K. and Chavarria, E. and Maneeratana, V. and Chaney, B.H. and Bernhardt, J.M.",https://www.scopus.com/inward/record.uri?eid=2-s2.0-84992730961&doi=10.1089%2fg4h.2012.0046&partnerID=40&md5=a04433c88b5b5e9b689fdcb383f0050e,,,,,"Cited By…
Export Date: 3 March 2023 | RAYYAN-INCLUSION: {""Candice""=>""Excluded""} | RAYYAN-EXCLUSION-REASONS: systematic review",10.1089/g4h.2012.0046,"",,
rayyan-438983010,Can non-immersive virtual reality improve physical outcomes of rehabilitation?,2012,,,Physical Therapy Reviews,,17,1,1-15,"Smith, C.M. and Read, J.E. and Bennie, C. and Hale, L.A. and Milosavljevic, S.",https://www.scopus.com/inward/record.uri?eid=2-s2.0-84862641198&doi=10.1179%2f1743288X11Y.0000000047&partnerID=40&md5=fe11a9ad50a961a62731be41c33dad48,,,,,"Cited By :6
Export Date: 3 March 2023 | RAYYAN-INCLUSION: {""Candice""=>""Excluded""} | RAYYAN-EXCLUSION-REASONS: methods",10.1179/1743288X11Y.0000000047,Treatment Outcome
rayyan-438983011,"E-health interventions for depression, anxiety disorder, dementia, and other disorders in older adults: A review",2011,,,Journal of Cyber Therapy and Rehabilitation,,4,3,371-385,"Preschl, B. and Wagner, B. and Forstmeier, S. and Maercker, A.",https://www.scopus.com/inward/record.uri?eid=2-s2.0-80054815224&partnerID=40&md5=d56e558cb6453ce409aa4b8f76698ec0,,,,,"Cited By :48
Export Date: 3 March 2023 | RAYYAN-INCLUSION: {""Candice""=>""Excluded""} | RAYYAN-EXCLUSION-REASONS: patient",,Anxiety Disorders
rayyan-438983012,Health care comes home: The human factors,2011,,,Health Care Comes Home: The Human Factors,,,,1-202,"",https://www.scopus.com/inward/record.uri?eid=2-s2.0-85024104244&doi=10.17226%2f13149&partnerID=40&md5=324aeaafca67979e3425802b18dbf121,,,,,"Cited By :5
Export Date: 3 March 2023 | RAYYAN-INCLUSION: {""Candice""=>""Excluded""} | RAYYAN-EXCLUSION-REASONS: methods",10.17226/13149,Humanities
rayyan-438983013,Using virtual reality to improve walking post-stroke: Translation to individuals with diabetes,2011,,,Journal of Diabetes Science and Technology,,5,2,309-314,"Deutsch, J.E.",https://www.scopus.com/inward/record.uri?eid=2-s2.0-80053193651&doi=10.1177%2f193229681100500216&partnerID=40&md5=3d4cbed9fd801c234bf41c42920ccbfb,,,,,"Cited By :13
Export Date: 3 March 2023 | RAYYAN-INCLUSION: {""Candice""=>""Excluded""} | RAYYAN-EXCLUSION-REASONS: patient",10.1177/193229681100500216,Stroke,,
rayyan-438983390,User-centred design of an active computer gaming system for strength and balance exercises for older adults,2019,6,17,JOURNAL OF ENABLING TECHNOLOGIES,2398-6263,13,2,101-111,"Howes, SC and Charles, D and Pedlow, K and Wilson, I and Holmes, D and McDonough, S",,,,,"Purpose Active computer gaming (ACG) is a way for older people to participate in strength and balance exercise. Invol…
rayyan-438983391,User-Centred Design and Usability Evaluation of a Heart Rate Variability Biofeedback Game,2016,,,IEEE ACCESS,2169-3536,4,,5531-5539,"Wollmann, T and Abtahi, F and Eghdam, A and Seone, F and Lindecrantz, K and Haag, M and Koch, S",,,,,"Reduced heart rate variability (HRV) is an indicator of a malfunctioning autonomic nervous system. Resonant frequency breathing is a potential non-…
rayyan-438983393,User Modelling in Exergames for Frail Older Adults,2018,,,"UMAP'18: ADJUNCT PUBLICATION OF THE 26TH CONFERENCE ON USER MODELING, ADAPTATION AND PERSONALIZATION",978-1-4503-5784-5,,,83-86,"Saenz-de-Urturi, Z and Santos, OC and Assoc Comp Machinery",,,,,"Advances in technology and virtual reality have put the focus on exergames aimed at the elderly as complementary tools for rehabi…
rayyan-438983395,Interactive balance training integrating sensor-based visual feedback of movement performance: a pilot study in older adults,2014,12,12,JOURNAL OF NEUROENGINEERING AND REHABILITATION,1743-0003,11,,,"Schwenk, M and Grewal, GS and Honarvar, B and Schwenk, S and Mohler, J and Khalsa, DS and Najafi, B",,,,,"Background: Wearable sensor technology can accurately measure body motion and…
rayyan-438983399,A Balance Training Game Tool for Seniors using Microsoft Kinect and 3D Worlds,2019,,,ICT4AWE 2019: PROCEEDINGS OF THE 5TH INTERNATIONAL CONFERENCE ON INFORMATION AND COMMUNICATION TECHNOLOGIES FOR AGEING WELL AND E-HEALTH,978-989-758-368-1,,,135-145,"Chartomatsidis, M and Goumopoulos, C",,,,,"Exercising through gaming (exergaming) based on commercial gaming platforms has been pop…
rayyan-438983400,Development and Validity of a Serious Game (VirtualTer) for Postural Balance Rehabilitation in Older Adults,2021,12,,SIMULATION & GAMING,"[""1046-8781"", ""1552-826X""]",52,6,735-752,"de Medeiros, CSP and Pacheco, TBF and Dantas, RR and Cavalcanti, FAD",,,,,"Background Physiological changes resulting from aging can impair postural balance. Exergames have been used to treat balanc…
rayyan-438983401,Buddy biking: a user study on social collaboration in a virtual reality exergame for rehabilitation,,,,VIRTUAL REALITY,"[""1359-4338"", ""1434-9957""]",,,,"Hoeg, ER and Bruun-Pedersen, JR and Cheary, S and Andersen, LK and Paisa, R and Serafin, S and Lange, B",,,,,"Virtual reality (VR)-based rehabilitation is a growing technological field, which gradually becomes integrated into …
rayyan-438983403,"A Pilot Study of an In-Home Multicomponent Exergame Training for Older Adults: Feasibility, Usability and Pre-Post Evaluation",2019,11,22,FRONTIERS IN AGING NEUROSCIENCE,1663-4365,11,,,"Adcock, M and Thalmann, M and Schattin, A and Gennaro, F and de Bruin, ED",,,,,"Aging is associated with sensory, motor and cognitive impairments that may lead to reduced daily life functioning i…
rayyan-438983404,Welcoming a Holographic Virtual Coach for Balance Training at Home: Two Focus Groups with Older Adults,2019,,,2019 26TH IEEE CONFERENCE ON VIRTUAL REALITY AND 3D USER INTERFACES (VR),978-1-7281-1377-7,,,1465-1470,"Mostajeran, F and Katzakis, N and Ariza, O and Freiwald, JP and Steinicke, F and IEEE",,,,,"We report on findings from two focus groups for designing an application for…
rayyan-438983405,Assessing and training standing balance in older adults: A novel approach using the 'Nintendo Wii' Balance Board,2011,2,,GAIT & POSTURE,0966-6362,33,2,303-305,"Young, W and Ferguson, S and Brault, S and Craig, C",,,,,"Older adults, deemed to be at a high risk of falling, are often unable to participate in dynamic exercises due to physical constraints and/or a fear of falling. Usi…
rayyan-438983406,Design and evaluation of an exergame for motor-cognitive training and fall prevention in older adults,2018,,,GOODTECHS '18: PROCEEDINGS OF THE 4TH EAI INTERNATIONAL CONFERENCE ON SMART OBJECTS AND TECHNOLOGIES FOR SOCIAL GOOD (GOODTECHS),978-1-4503-6581-9,,,202-207,"Guimaraes, V and Pereira, A and Oliveira, E and Carvalho, A and Peixoto, R and Assoc Comp Machinery",,,,,"Exergames…
rayyan-438983414,Moving Real Exergaming Engines on the Web: The webFitForAll Case Study in an Active and Healthy Ageing Living Lab Environment,2017,5,,IEEE JOURNAL OF BIOMEDICAL AND HEALTH INFORMATICS,"[""2168-2194"", ""2168-2208""]",21,3,859-866,"Konstantinidis, EI and Bamparopoulos, G and Bamidis, PD",,,,,"Exergames have been the subject of research and technology innovations for a number of ye…
rayyan-438983415,Exergame Design for Elderly Users: The Case Study of SilverBalance,2010,,,PROCEEDINGS OF THE 7TH INTERNATIONAL CONFERENCE ON ADVANCES IN COMPUTER ENTERTAINMENT TECHNOLOGY (ACE 2010),978-1-60558-863-6,,,66-69,"Gerling, KM and Schild, J and Masuch, M and ACM",,,,,"In this paper, we discuss chances and challenges of game design for an elderly audience with a focus on the development…
rayyan-438983416,Design and Evaluation of a Fall Prevention Multiplayer Game for Senior Care Centres,2018,,,ENTERTAINMENT COMPUTING - ICEC 2018,"[""0302-9743"", ""1611-3349"", ""978-3-319-99426-0"", ""978-3-319-99425-3""]",11112,,103-114,"Silva, J and Oliveira, E and Moreira, D and Nunes, F and Caic, M and Madureira, J and Pereira, E",,,,,"Preventing falls is extremely important today as people l…
rayyan-438983417,Participatory Design of Fall Prevention Exergames using Multiple Enabling Technologies,2022,,,ICT4AWE: PROCEEDINGS OF THE 8TH INTERNATIONAL CONFERENCE ON INFORMATION AND COMMUNICATION TECHNOLOGIES FOR AGEING WELL AND E-HEALTH,978-989-758-566-1,,,70-80,"Goumopoulos, C and Chartomatsidis, M and Koumanakos, G",,,,,"Exergames provide significant health benefits for older people. In p…
rayyan-438983418,Gamification in Mixed-Reality Exergames for Older Adult Patients in a Mobile Immersive Diagnostic Center: A Pilot Study in the BewARe Project.,2021,,,2021 7TH INTERNATIONAL CONFERENCE OF THE IMMERSIVE LEARNING RESEARCH NETWORK (ILRN),978-1-7348995-2-8,,,139-146,"Buchem, I and Vorwerg, S and Stamm, O and Hildebrand, K and Bialek, Y",,,,,"This paper describes the gamification desig…
rayyan-438983419,Immersive Virtual Reality Exergame Promotes the Practice of Physical Activity in Older People: An Opportunity during COVID-19,2021,9,,MULTIMODAL TECHNOLOGIES AND INTERACTION,2414-4088,5,9,,"Campo-Prieto, P and Rodriguez-Fuentes, G and Cancela-Carral, JM",,,,,"Life expectancy has increased in recent years. Physical activity has been postulated as a key element in active aging stra…
rayyan-438983420,Seated Immersive Exergaming for Fall Prevention of Older Adults,2020,,,2020 IEEE CONFERENCE ON VIRTUAL REALITY AND 3D USER INTERFACES WORKSHOPS (VRW 2020),978-1-7281-6532-5,,,289-290,"Rings, S and Steinicke, F and Picker, T and Prasuhn, C and IEEE",,,,,"Virtual reality (VR) exergames provide a unique opportunity for developing safe and effective therapies for older adults at assi…
rayyan-438983421,Usability and Effects of an Exergame-Based Balance Training Program,2014,4,,GAMES FOR HEALTH JOURNAL,"[""2161-783X"", ""2161-7856""]",3,2,106-114,"Wuest, S and Borghese, NA and Pirovano, M and Mainetti, R and van de Langenberg, R and de Bruin, ED",,,,,"Background: Post-stroke recovery benefits from structured, intense, challenging, and repetitive therapy. Exergames have emerged a…
rayyan-438983422,Design of Somatosensory Interactive Balance Training Exergame for the Elderly Based on Tai Chi,2022,,,"HUMAN ASPECTS OF IT FOR THE AGED POPULATION: TECHNOLOGY IN EVERYDAY LIVING, PT II","[""0302-9743"", ""1611-3349"", ""978-3-031-05654-3"", ""978-3-031-05653-6""]",13331,,305-319,"Zhang, YH and Han, T and Ding, Y and Zhao, SY",,,,,"Systematic research proves that long-term scienti…
rayyan-438983423,Older Adults' Experience of an Exergaming Intervention to Improve Balance and Prevent Falls: A Nested Explanatory Qualitative Study,2021,12,,APPLIED SCIENCES-BASEL,2076-3417,11,24,,"Rogers, C and Shamley, D and Amosun, S",,,,,"Falls are frequent and life-changing events for older adults worldwide. The ageing phenomenon has arrived in developing countries, which experience tension…
rayyan-438983425,Memory Journalist: Creating Virtual Reality Exergames for the Treatment of Older Adults with Dementia,2020,,,2020 IEEE CONFERENCE ON VIRTUAL REALITY AND 3D USER INTERFACES WORKSHOPS (VRW 2020),978-1-7281-6532-5,,,687-688,"Rings, S and Steinicke, F and Picker, T and Prasuhn, C and IEEE",,,,,"In this poster we show the intermediate results of our first therapy exergame for older ad…
rayyan-438983426,"Exergaming for balance training, transparent monitoring, and social inclusion of community-dwelling elderly",2017,,,2017 IEEE 3RD INTERNATIONAL FORUM ON RESEARCH AND TECHNOLOGIES FOR SOCIETY AND INDUSTRY (RTSI),978-1-5386-3906-1,,,426-430,"Lunardini, F and Basilico, N and Ambrosini, E and Essenziale, J and Mainetti, R and Pedrocchi, A and Daniele, K and Marcucci, M and Mari, D a…
rayyan-438983428,Augmented Reality for Older Adults: Exploring Acceptability of Virtual Coaches for Home-based Balance Training in an Aging Population,2020,,,PROCEEDINGS OF THE 2020 CHI CONFERENCE ON HUMAN FACTORS IN COMPUTING SYSTEMS (CHI'20),978-1-4503-6708-0,,,,"Mostajeran, F and Steinicke, F and Nunez, OJA and Gatsios, D and Fotiadis, D and ACM",,,,,"Balance training has been shown to be effe…
rayyan-438983429,Portable Device for the Measurement and Assessment of the Human Equilibrium,2021,2,,ANNALS OF BIOMEDICAL ENGINEERING,"[""0090-6964"", ""1573-9686""]",49,2,933-945,"Estevez-Pedraza, AG and Martinez-Mendez, R and Portillo-Rodriguez, O and Parra-Rodriguez, L",,,,,"This work presents the design and development of a new alternative tool to measure the Center of Pressure (CoP) displace…
rayyan-438983430,Older Adults' Concurrent and Retrospective Think-Aloud Verbalizations for Identifying User Experience Problems of VR Games,,,,INTERACTING WITH COMPUTERS,"[""0953-5438"", ""1873-7951""]",,,,"Fan, MM and Tibdewal, V and Zhao, QW and Cao, LZ and Peng, C and Shu, RX and Shan, YJ",,,,,"While virtual reality (VR) games are beneficial for older adults to improve their physical functions…
rayyan-438983434,SeeSway - A free web-based system for analysing and exploring standing balance data,2018,6,,COMPUTER METHODS AND PROGRAMS IN BIOMEDICINE,"[""0169-2607"", ""1872-7565""]",159,,31-36,"Clark, RA and Pua, YH",,,,,"Background and objectives: Computerised posturography can be used to assess standing balance, and can predict poor functional outcomes in many clinical populations. A key l…
rayyan-438983435,Evaluation of a Rehabilitation System for the Elderly in a Day Care Center,2019,1,,INFORMATION,2078-2489,10,1,,"Palestra, G and Rebiai, M and Courtial, E and Koutsouris, D",,,,,"This paper presents a rehabilitation system based on a customizable exergame protocol to prevent falls in the elderly population. The system is based on depth sensors and exergames. The experiments carrie…
rayyan-438983436,A Solution for the Remote Care of Frail Elderly Individuals via Exergames,2021,4,,SENSORS,1424-8220,21,8,,"Trombini, M and Ferraro, F and Morando, M and Regesta, G and Dellepiane, S",,,,,"Internet of Things (IoT) solutions are a concrete answer to many needs in the healthcare framework since they enable remote support for patients and foster continuity of care. Currently, frail e…
rayyan-438983437,Low-cost visual postural feedback with Wii Balance Board and Microsoft Kinect - a feasibility study,2013,,,2013 IEEE POINT-OF-CARE HEALTHCARE TECHNOLOGIES (PHT),"[""978-1-4673-2767-1"", ""978-1-4673-2765-7""]",,,291-294,"Dutta, A and Banerjee, A and Dutta, A and IEEE",,,,,"A posture training paradigm with visual biofeedback is presented for physical rehabilitation following postu…
rayyan-438983438,Acceptance of different design exergames in elders,2018,7,5,PLOS ONE,1932-6203,13,7,,"Chen, CK and Tsai, TH and Lin, YC and Lin, CC and Hsu, SC and Chung, CY and Pei, YC and Wong, AMK",,,,,"For promoting the successful aging of elderly residents of Chang Gung Silver Village in Taiwan, five interactive exergames were developed to promote the well-being of the elderly. The exergame…
rayyan-438983439,A Platform Based on Personalized Exergames and Natural User Interfaces to Promote Remote Physical Activity and Improve Healthy Aging in Elderly People,2021,7,,SUSTAINABILITY,2071-1050,13,14,,"Gomez-Portes, C and Vallejo, D and Corregidor-Sanchez, AI and Rodriguez-Hernandez, M and Martin-Conty, JL and Schez-Sobrino, S and Polonio-Lopez, B",,,,,"In recent years, there has been a si…
rayyan-438983441,Synchronous Big Data analytics for personalized and remote physical therapy,2016,6,,PERVASIVE AND MOBILE COMPUTING,"[""1574-1192"", ""1873-1589""]",28,,3-20,"Calyam, P and Mishra, A and Antequera, RB and Chemodanov, D and Berryman, A and Zhu, KP and Abbott, C and Skubic, M",,,,,"With gigabit networking becoming economically feasible and widely installed at homes, there are new op…
rayyan-438983442,Designing a Fantasy Bike-based Exergame to Foster Physical Activity,2020,9,,INTERNATIONAL JOURNAL OF SERIOUS GAMES,2384-8766,7,3,21-39,"Lelardeux, CP and Galaup, M and Hall, F and Lagarrigue, P",,,,,"Authorities recommend the practice of moderate physical activity to improve health and quality of life. ""Play'n Ride"" is a bike-based exergame aimed at promoting and controlling ph…
rayyan-438983443,Exploring user experience and technology acceptance for a fall prevention system: results from a randomized clinical trial and a living lab,2016,6,10,EUROPEAN REVIEW OF AGING AND PHYSICAL ACTIVITY,"[""1813-7253"", ""1861-6909""]",13,,,"Vaziri, DD and Aal, K and Ogonowski, C and Von Rekowski, T and Kroll, M and Marston, HR and Poveda, R and Gschwind, YJ and Delbaere, K and Wiechin…
rayyan-438983444,Usability Issues of Clinical and Research Applications of Virtual Reality in Older People: A Systematic Review,2020,4,8,FRONTIERS IN HUMAN NEUROSCIENCE,1662-5161,14,,,"Tuena, C and Pedroli, E and Trimarchi, PD and Gallucci, A and Chiappini, M and Goulene, K and Gaggioli, A and Riva, G and Lattanzio, F and Giunco, F and Stramba-Badiale, M",,,,,"Aging is a condition that may be cha…
rayyan-438983445,Final results of the NINFA project: impact of new technologies in the daily life of elderly people,2021,5,,AGING CLINICAL AND EXPERIMENTAL RESEARCH,"[""1594-0667"", ""1720-8319""]",33,5,1213-1222,"Cinini, A and Cutugno, P and Ferraris, C and Ferretti, M and Marconi, L and Morgavi, G and Nerino, R",,,,,"BackgroundThe paper presents the work carried out within NINFA (iNtelligent In…
rayyan-438983446,"Mii-vitaliSe: a pilot randomised controlled trial of a home gaming system (Nintendo Wii) to increase activity levels, vitality and well-being in people with multiple sclerosis",2017,9,,BMJ OPEN,2044-6055,7,9,,"Thomas, S and Fazakarley, L and Thomas, PW and Collyer, S and Brenton, S and Perring, S and Scott, R and Thomas, F and Thomas, C and Jones, K and Hickson, J and Hillier, C…
rayyan-438983447,RGB-Depth Camera-Based Assessment of Motor Capacity: Normative Data for Six Standardized Motor Tasks,2022,12,,INTERNATIONAL JOURNAL OF ENVIRONMENTAL RESEARCH AND PUBLIC HEALTH,1660-4601,19,24,,"Rohling, HM and Otte, K and Rekers, S and Finke, C and Rust, R and Dorsch, EM and Behnia, B and Paul, F and Schmitz-Hubsch, T",,,,,"Background: Instrumental motion analysis constitutes a p…
rayyan-438983448,Older Adults' Experiences with Audiovisual Virtual Reality: Perceived Usefulness and Other Factors Influencing Technology Acceptance,2019,1,1,CLINICAL GERONTOLOGIST,"[""0731-7115"", ""1545-2301""]",42,1,27-33,"Roberts, AR and De Schutter, B and Franks, K and Radina, ME",,,,,"Objective: This study explores how older adults respond to audiovisual virtual reality (VR) and perceive i…
rayyan-438983449,A Dynamic and Customisable Layered Serious Game Design Framework for Improving the Physical and Mental Health of the Aged and the Infirm,2011,,,"PROCEEDINGS OF THE THIRD INTERNATIONAL CONFERENCE ON EHEALTH, TELEMEDICINE, AND SOCIAL MEDICINE (ETELEMED 2011)",978-1-61208-119-9,,,140-145,"Navarro, KF and Lawrence, E and Marin, JAG and Sax, C",,,,,This paper proposes a dynamic and cu…
rayyan-438983450,A Kinect and Inertial Sensor-Based System for the Self-Assessment of Fall Risk: A Home-Based Study in Older People,2016,,,HUMAN-COMPUTER INTERACTION,"[""0737-0024"", ""1532-7051""]",31,3,261-293,"Ejupi, A and Gschwind, YJ and Valenzuela, T and Lord, SR and Delbaere, K",,,,,"Falls remain an important problem in older people. There is strong evidence that falls can be prevented wit…
rayyan-438983451,Framework for personalized and adaptive game-based training programs in health sport,2015,7,,MULTIMEDIA TOOLS AND APPLICATIONS,"[""1380-7501"", ""1573-7721""]",74,14,5289-5311,"Hardy, S and Dutz, T and Wiemeyer, J and Gobel, S and Steinmetz, R",,,,,"This paper describes an interdisciplinary approach towards a framework for personalized, game-based training programs for elderly an…
rayyan-438983454,Theoretical Rationale for Design of Tasks in a Virtual Reality-Based Exergame for Rehabilitation Purposes,2021,11,2,FRONTIERS IN AGING NEUROSCIENCE,1663-4365,13,,,"Bovim, LPV and Valved, L and Bleikli, B and Geitung, AB and Soleim, H and Bogen, B",,,,,"Virtual reality games are playing a greater role in rehabilitation settings. Previously, commercial games have dominated, but inc…
rayyan-438983455,Immersive Virtual Reality and Vestibular Rehabilitation in Multiple Sclerosis: Case Report,2022,1,,JMIR SERIOUS GAMES,2291-9279,10,1,,"Garcia-Munoz, C and Cortes-Vega, MD and Hernandez-Rodriguez, JC and Fernandez-Seguin, LM and Escobio-Prieto, I and Casuso-Holgado, MJ",,,,,"Background: Dizziness and imbalance are common and disabling symptoms in patients with multiple sclerosis (…
rayyan-438983456,Virtual Reality Racket Sports: Virtual Drills for Exercise and Training,2020,,,2020 IEEE INTERNATIONAL SYMPOSIUM ON MIXED AND AUGMENTED REALITY (ISMAR 2020),"[""1554-7868"", ""978-1-7281-8508-8""]",,,566-576,"Liu, HM and Wang, ZQ and Mousas, C and Kao, D and IEEE Computer Soc",,,,,"We have developed a modular virtual reality gaming application that can be used to synthesize exerc…
rayyan-438983457,Usability of the REHOME Solution for the Telerehabilitation in Neurological Diseases: Preliminary Results on Motor and Cognitive Platforms,2022,12,,SENSORS,1424-8220,22,23,,"Ferraris, C and Ronga, I and Pratola, R and Coppo, G and Bosso, T and Falco, S and Amprimo, G and Pettiti, G and Lo Priore, S and Priano, L and Mauro, A and Desideri, D",,,,,"The progressive aging of the popu…
rayyan-438983458,"EFFICACY OF A VIDEO-BASED PHYSICAL THERAPY AND REHABILITATION SYSTEM IN PATIENTS WITH POST-STROKE HEMIPLEGIA: A RANDOMIZED, CONTROLLED, PILOT STUDY",2020,,,TURKISH JOURNAL OF GERIATRICS-TURK GERIATRI DERGISI,"[""1304-2947"", ""1307-9948""]",23,1,118-128,"Keskin, Y and Atci, AG and Urkmez, B and Akgul, YS and Ozaras, N and Aydin, T",,,,,"Introduction: The aim of this study was to…
rayyan-438983766,Chapter7 - From exergames to immersive virtual reality systems: serious games for supporting older adults,2022,1,1,,978-0-323-85173-2,,,141-204,"MuÃ±oz, John E. and Montoya, Maria F. and Boger, Jennifer and Choukou, Mohamed-Amine and Syed-Abdul, Shabbir",https://www.sciencedirect.com/science/article/pii/B9780323851732000114,,Academic Press,,"Interactive gaming systems have the po…
rayyan-438983767,A Systematic Review and Meta-Analysis of the Effect of Active Video Games on Postural Balance,2023,1,18,Archives of Physical Medicine and Rehabilitation,0003-9993,,,,"Sousa, Caio Victor and Lee, Kelly and Alon, Dar and Sternad, Dagmar and Lu, Amy S.",https://www.sciencedirect.com/science/article/pii/S0003999323000333,,,,"Objective To conduct a comprehensive systematic review and …
rayyan-438983768,Effectiveness of Exergaming Training in Reducing Risk and Incidence of Falls in Frail Older Adults With a History of Falls,2015,12,1,Archives of Physical Medicine and Rehabilitation,0003-9993,96,12,2096-2102,"Fu, Amy S. and Gao, Kelly L. and Tung, Arthur K. and Tsang, William W. and Kwan, Marcella M.",https://www.sciencedirect.com/science/article/pii/S0003999315011557,,,,"Objecti…
rayyan-438983770,"Feasibility, safety, acceptability, and functional outcomes of playing Nintendo Wii Fit PlusTM for frail older adults: A randomized feasibility clinical trial",2018,12,1,Maturitas,0378-5122,118,,20-28,"Gomes, Gisele Cristine Vieira and SimÃµes, Maria do Socorro and Lin, Sumika Mori and Bacha, JÃ©ssica Maria Ribeiro and Viveiro, Larissa Alamino Pereira and Varise, Eliana Maria an…
rayyan-438983788,Efectividad de la realidad virtual y los videojuegos sobre el control postural y equilibrio en poblaciÃ³n infantil con parÃ¡lisis cerebral en el Ã¡mbito de la AtenciÃ³n Temprana. RevisiÃ³n sistemÃ¡tica,2022,7,1,Fisioterapia,0211-5638,44,4,240-253,"Gonzalo-Bellot, A. and RodrÃ­guez-Seoane, S.",https://www.sciencedirect.com/science/article/pii/S021156382200030X,,,,"Resumen Antecede…
rayyan-438983789,Use of Nintendo Wii Fitâ„¢ in the rehabilitation of outpatients following total knee replacement: a preliminary randomised controlled trial,2012,9,1,Special Issue on Advancing Technology including papers from WCPT,0031-9406,98,3,183-188,"Fung, Vera and Ho, Aileen and Shaffer, Jennifer and Chung, Esther and Gomez, Manuel",https://www.sciencedirect.com/science/article/pii/S00319406…
rayyan-438983791,Los videojuegos en el tratamiento fisioterÃ¡pico de la parÃ¡lisis cerebral,2016,11,1,Fisioterapia,0211-5638,38,6,295-302,"YagÃ¼e SebastiÃ¡n, M.P. and YagÃ¼e SebastiÃ¡n, M.M. and Lekuona Amiano, A. and Sanz Rubio, M.C.",https://www.sciencedirect.com/science/article/pii/S0211563816000079,,,,"Resumen IntroducciÃ³n En nuestro entorno, la parÃ¡lisis cerebral (PCI) es la causa mÃ¡s fre…
rayyan-438983792,Exergaming With Additional Postural Demands Improves Balance and Gait in Patients With Multiple Sclerosis as Much as Conventional Balance Training and Leads to High Adherence to Home-Based Balance Training,2014,10,1,Archives of Physical Medicine and Rehabilitation,0003-9993,95,10,1803-1809,"Kramer, Andreas and Dettmers, Christian and Gruber, Markus",https://www.sciencedirect.com/…
rayyan-438983855,"Effects of Exergames on Quality of Life, Pain, and Disease Effect in Women With Fibromyalgia: AÂ Randomized Controlled Trial",2017,9,1,Archives of Physical Medicine and Rehabilitation,0003-9993,98,9,1725-1731,"Collado-Mateo, Daniel and Dominguez-MuÃ±oz, Francisco Javier and Adsuar, Jose Carmelo and Garcia-Gordillo, Miguel Angel and Gusi, Narcis",https://www.sciencedirect.com/sci…
rayyan-438983858,Impaired visually guided weight-shifting ability in children with cerebral palsy,2014,9,1,Research in Developmental Disabilities,0891-4222,35,9,1970-1977,"Ballaz, Laurent and Robert, Maxime and Parent, Audrey and Prince, FranÃ§ois and Lemay, Martin",https://www.sciencedirect.com/science/article/pii/S0891422214001759,,,,"The ability to control voluntary weight shifting is crucial …
rayyan-438983862,Between-leg differences in challenging single-limb balance performance one year following anterior cruciate ligament reconstruction,2017,2,1,Gait & Posture,0966-6362,52,,22-25,"Hatton, Anna L. and Crossley, Kay M. and Clark, Ross A. and Whitehead, Timothy S. and Morris, Hayden G. and Culvenor, Adam G.",https://www.sciencedirect.com/science/article/pii/S0966636216306415,,,,"Follow…
rayyan-438983882,Can exergames contribute to improving walking capacity in older adults? A systematic review and meta-analysis,2020,2,1,Maturitas,0378-5122,132,,40-48,"Corregidor-SÃ¡nchez, Ana Isabel and Segura-Fragoso, Antonio and RodrÃ­guez-HernÃ¡ndez, Marta and Criado-Alvarez, Juan JosÃ© and GonzÃ¡lez-Gonzalez, Jaime and Polonio-LÃ³pez, BegoÃ±a",https://www.sciencedirect.com/science/article/pi…
rayyan-438983883,FaisabilitÃ© et intÃ©rÃªt de lâ€™entraÃ®nement en exergames pour des patients Alzheimer en SLD,2018,8,1,NPG Neurologie - Psychiatrie - GÃ©riatrie,1627-4830,18,106,235-244,"Brami, C. and Trivalle, C. and Maillot, P.",https://www.sciencedirect.com/science/article/pii/S1627483018300515,,,,"RÃ©sumÃ© La pathologie dÃ©mentielle ne cesse de croÃ®tre avec pour prÃ©occupation lâ€™amÃ©lior…
rayyan-438983884,"The Effects of Functional Training, Bicycle Exercise, and Exergaming on Walking Capacity of Elderly Patients With Parkinson Disease: A Pilot Randomized Controlled Single-blinded Trial",2018,5,1,Archives of Physical Medicine and Rehabilitation,0003-9993,99,5,826-833,"Ferraz, Daniel Dominguez and Trippo, Karen Valadares and Duarte, Gabriel Pereira and Neto, Mansueto Gomes and Bern…
rayyan-438983886,"Alexa, let's train now! â€” A systematic review and classification approach to digital and home-based physical training interventions aiming to support healthy cognitive aging",2023,2,1,Journal of Sport and Health Science,2095-2546,,,,"Herold, Fabian and Theobald, Paula and Gronwald, Thomas and Kaushal, Navin and Zou, Liye and de Bruin, Eling D. and Bherer, Louis and MÃ¼ller, No…
rayyan-438983887,The effect of an exergame on physical activity among older adults residing in a long-term care facility: A pilot study,2022,3,1,Geriatric Nursing,0197-4572,44,,48-53,"Williams, Tomika and Kennedy-Malone, Laurie and Thompson, Julie and Monge, Emily Coates",https://www.sciencedirect.com/science/article/pii/S0197457222000027,,,,"Background Older adults who engage in arranged residen…
rayyan-438983888,Exergaming and Older Adult Cognition: A Cluster Randomized Clinical Trial,2012,2,1,American Journal of Preventive Medicine,0749-3797,42,2,109-119,"Anderson-Hanley, Cay and Arciero, Paul J. and Brickman, Adam M. and Nimon, Joseph P. and Okuma, Naoko and Westen, Sarah C. and Merz, Molly E. and Pence, Brandt D. and Woods, Jeffrey A. and Kramer, Arthur F. and Zimmerman, Earl A.",http…
rayyan-438983889,"Safety, compliance, and efficacy of newly developed videogame based exercises using wearable sensors for aged people",2018,7,1,12th World Congress of the International Society of Physical and Rehabilitation Medicine. Paris. 8-12 July 2018,1877-0657,61,,e86-e87,"Park, C.H. and Kee, H.S. and Kim, B.S. and Lee, J. and Chung, S.G.",https://www.sciencedirect.com/science/article/pii/S…
rayyan-438983890,The effect of exergaming on cognition and brain activity in older adults: A motor- related cortical potential study,2022,10,15,Physiology & Behavior,0031-9384,255,,113941,"Olyaei, Gholamreza and Khanmohammadi, Roya and Talebian, Saeed and Hadian, Mohammad Reza and Bagheri, Hossein and Najafi, Marzieyh",https://www.sciencedirect.com/science/article/pii/S0031938422002475,,,,"Exerga…
rayyan-438983891,Exergames for unsupervised balance training at home: A pilot study in healthy older adults,2016,2,1,Gait & Posture,0966-6362,44,,161-167,"van Diest, M. and Stegenga, J. and WÃ¶rtche, H.J. and Verkerke, G.J. and Postema, K. and Lamoth, C.J.C.",https://www.sciencedirect.com/science/article/pii/S0966636215009704,,,,"Exercise videogames (exergames) are gaining popularity as tools for…
rayyan-438983892,The feasibility of an intervention combining self-efficacy theory and Wii Fit exergames in assisted living residents: A pilot study,2013,9,1,Geriatric Nursing,0197-4572,34,5,377-382,"Chao, Ying-Yu and Scherer, Yvonne K. and Wu, Yow-Wu and Lucke, Kathleen T. and Montgomery, Carolyn A.",https://www.sciencedirect.com/science/article/pii/S0197457213001857,,,,"The purpose of this stud…
rayyan-438983893,Nutritional and physical improvements in older adults through the DOREMI remote coaching approach: a real-world study,2022,11,1,Intelligent Medicine,2667-1026,2,4,181-192,"Vozzi, Federico and Palumbo, Filippo and Ferro, Erina and Kreiner, Karl and Giugni, Franca and Dutton, Rachel and Hall, Shirley and Musian, Daniele and Parolini, Marina and Riso, Patrizia and Parodi, Oberdan",h…
rayyan-438983896,Comparison of exergames versus conventional exercises on the cognitive skills of older adults: a systematic review with meta-analysis,2021,11,1,Archives of Gerontology and Geriatrics,0167-4943,97,,104485,"Soares, VinÃ­cius Nagy and Yoshida, HÃ©lio Mamoru and Magna, ThaÃ­s Sporkens and Sampaio, Ricardo AurÃ©lio Carvalho and Fernandes, Paula Teixeira",https://www.sciencedirect.com/…
rayyan-438983897,Effect of Cyber-Golfing on Balance Amongst the Elderly in Hong Kong: A Pilot Randomised Trial,2015,12,1,Hong Kong Journal of Occupational Therapy,1569-1861,26,,9-13,"Chow, Daniel H.K. and Mann, Stephen K.F.",https://www.sciencedirect.com/science/article/pii/S156918611500025X,,,,"Summary Background/Objective Recent evidence showed that golf can develop balance amongst the elderly.…
rayyan-438983898,Effects of physical training with the Nintendo Wii Fit PlusÂ® and protein supplementation on musculoskeletal function and the risk of falls in pre-frail older women: Protocol for a randomized controlled clinical trial (the WiiProtein study),2018,5,1,Maturitas,0378-5122,111,,53-60,"Vojciechowski, Audrin Said and Biesek, Simone and Melo Filho, Jarbas and Rabito, Estela Iraci and Am…
rayyan-438983899,Effect of exergaming versus combined exercise on cognitive function and brain activation in frail older adults: A randomised controlled trial,2021,9,1,Special issue Cognitive rehabilitation,1877-0657,64,5,101492,"Liao, Ying-Yi and Chen, I-Hsuan and Hsu, Wei-Chun and Tseng, Han-Yun and Wang, Ray-Yau",https://www.sciencedirect.com/science/article/pii/S1877065721000105,,,,"Backgroun…
rayyan-438983900,The effects of exergames on emotional well-being of older adults,2020,9,1,Computers in Human Behavior,0747-5632,110,,106383,"Zheng, Han and Li, Jinhui and Salmon, Charles T. and Theng, Yin-Leng",https://www.sciencedirect.com/science/article/pii/S0747563220301369,,,,"Exergames have been adopted as a new approach to promote healthy and active aging in recent years. This study aimed…
rayyan-438983902,Effects of the serious game Medimoov on the functional autonomy of institutionalized older adults,2015,9,1,30th Annual Congress of the French Society of Physical and Rehabilitation Medicine,1877-0657,58,,e113-e114,"Tallon, G. and Seilles, A. and Melia, G. and Andary, S. and Bernard, P. and Di Loreto, I. and Blain, H.",https://www.sciencedirect.com/science/article/pii/S18770657150…
rayyan-438983903,Balance training monitoring and individual response during unstable vs. stable balance Exergaming in elderly adults: Findings from a randomized controlled trial,2020,10,1,Experimental Gerontology,0531-5565,139,,111037,"Bakker, Julia and Donath, Lars and Rein, Robert",https://www.sciencedirect.com/science/article/pii/S0531556520303855,,,,"Objective Exercise-based fall prevention p…
rayyan-438983904,Acute response of prefrontal cortex in institutionalized older adults undergoing a single exergames session,2021,12,1,IBRO Neuroscience Reports,2667-2421,11,,8-12,"Alves, Mariana Rocha and Engedal, Knut and Laks, Jerson and Rodrigues, VinÃ­cius Dias and Carneiro, Lara S.F. and Alves Rodrigues, Ana Carolina de Mello and de Paula, Alfredo MaurÃ­cio B. and Monteiro-Junior, Renato So…
rayyan-438984146,A Self-Guided App-Based Adaptive Coping Skills Training Intervention for Patients with Cardiorespiratory Failure: the Blueprint Pilot RCT,2022,,,,,205,1,,"Cox, CE and Kelleher, SA and Pratt, EH and Parish, A and Olsen, MK and Porter, LS",https://www.cochranelibrary.com/central/doi/10.1002/central/CN-02421667/full,,,,"Rationale: Cardiorespiratory diseases are common causes of pers…
rayyan-438984149,A Novel Computer-Based Functional Skills Assessment and Training Program,,,,,,,,,"NCT04679441,",https://www.cochranelibrary.com/central/doi/10.1002/central/CN-02209539/full,,,,"The CFSAT program provides training on everyday tasks critical to independent living (e.g., financial and medication management). The program currently includes six domain simulations critical to independe…
rayyan-438984150,Design and Testing of a Immersive Virtual Reality Physical Exercise Program to Improve Balance and Reduce the Risk of Falls in Older People,2020,,,,,,,,"NCT04336670,",https://www.cochranelibrary.com/central/doi/10.1002/central/CN-02091433/full,,,,"TITLE: Desing and validation of a Immersive Virtual Reality exercise program to improve balance in older people INTRO: Older people gr…
rayyan-438984152,ViRST- Evaluation of the System for virtual reality pain therapy in geriatric patients with chronic backpain,2020,,,,,,,,"DRKS00020576,",https://www.cochranelibrary.com/central/doi/10.1002/central/CN-02168811/full,,,,"INTERVENTION: Intervention 1: 4â€week multimodal pain therapy in virtual reality with 3 appointments per week (movement therapy and psychoeducation) Intervention 2…
rayyan-438984153,"Pragmatic, cluster-randomized controlled trial of delayed educational reminders for long-term medication adherence in St-elevation myocardial infarction (derla-STEMI)",2013,,,,,29,10,S265â€S266,"Schwalm, JR and Ivers, NM and Witteman, HO and Taljaard, M and RaoMelacini, P and Zwarenstein, M and Grimshaw, JM and Natarajan, MK",https://www.cochranelibrary.com/central/doi/10.1002/…
rayyan-438984154,Delayed educational reminders for long-term medication adherence in ST-elevation myocardial infarction (DERLA-STEMI),2014,,,,,30,10,S116â€S117,"Schwalm, JR and Ivers, NM and Natarajan, MK and Taljaard, M and Rao-Melacini, P and Witteman, H and Zwarenstein, M and Grimshaw, JM",https://www.cochranelibrary.com/central/doi/10.1002/central/CN-01054490/full,,,,"BACKGROUND: Discontinua…
rayyan-438984157,Evaluation of a Decision Aid for Incidental Genomic Findings,2017,,,,,,,,"NCT03244202,",https://www.cochranelibrary.com/central/doi/10.1002/central/CN-02040137/full,,,,"BACKGROUND: Health care providers are increasingly using GS to diagnose, prognose and treat diseases. GS offers increased sensitivity over classic genetic tests, decreasing timeâ€consuming and costly diagnostic c…
rayyan-438984158,Pilot feasibility study of a home-based fall prevention exercise program (StandingTall) delivered through a tablet computer (iPad) in older people with dementia,2020,,,,,39,3,e278â€e287,"Taylor, ME and Close, JCT and Lord, SR and Kurrle, SE and Webster, L and Savage, R and Delbaere, K",https://www.cochranelibrary.com/central/doi/10.1002/central/CN-01990633/full,,,,"OBJECTIVE: To…
rayyan-438984159,A novel cognitive-motor exercise program delivered via a tablet to improve mobility in older people with cognitive impairment - StandingTall Cognition and Mobility,2021,,,,,152,,111434,"Callisaya, ML and Jayakody, O and Vaidya, A and Srikanth, V and Farrow, M and Delbaere, K",https://www.cochranelibrary.com/central/doi/10.1002/central/CN-02283573/full,,,,"BACKGROUND: Evidenceâ€b…
rayyan-438984160,Can smartphone technology be used to support an effective home exercise intervention to prevent falls amongst community dwelling older people?,2018,,,,,,,,"ISRCTN12830220,",https://www.cochranelibrary.com/central/doi/10.1002/central/CN-01907012/full,,,,"INTERVENTION: Usability testing has already been carried out to assess whether the technology is usable and acceptable to both h…
rayyan-438984161,"Effectiveness, usability, and cost-benefit of a virtual reality-based telerehabilitation program for balance recovery after stroke: a randomized controlled trial",2015,,,,,96,3,418â€425.e2,"LlorÃ©ns, R and NoÃ©, E and Colomer, C and AlcaÃ±iz, M",https://www.cochranelibrary.com/central/doi/10.1002/central/CN-01051776/full,,,,"OBJECTIVES: First, to evaluate the clinical effective…
rayyan-438984163,A multiple sclerosis training using the kinect-based MSFIT exergame. An Italian multicenter feasibility study,2022,,,,,28,3,690â€691,"Tacchino, A and Ponzio, M and Confalonieri, P and Mercurio, S and Leocani, L and Inglese, M and Pollio, C and Hamedani, M and Centonze, D and Cocco, E and et al.",https://www.cochranelibrary.com/central/doi/10.1002/central/CN-02500564/full,,,,"Int…
rayyan-438984164,A study on the effectiveness of an exercise program applied with an exercise assistance robot for normal elderly subjects and the usability evaluation of the exercise assistance robot,2022,,,,,,,,"KCT0007367,",https://www.cochranelibrary.com/central/doi/10.1002/central/CN-02457272/full,,,,"INTERVENTION: Others(An exercise program with an exercise assistant robot) : ? This study i…
rayyan-438984165,Evaluating the effectiveness of a home-based exercise programme delivered through a tablet computer for preventing falls in older community-dwelling people over 2â€…years: study protocol for the Standing Tall randomised controlled trial,2015,,,,,5,10,e009173,"Delbaere, K and Valenzuela, T and Woodbury, A and Davies, T and Yeong, J and Steffens, D and Miles, L and Pickett, L and Z…
rayyan-438984166,Wii Fit as Balance Assessment and Training,2020,,,,,,,,"NCT04302155,",https://www.cochranelibrary.com/central/doi/10.1002/central/CN-02088908/full,,,,"Balance is an integral part of human ability. Whether for daily activities in life or sports related activities, humans rely on body balance and it affects peoples successful performance.To maintain balance, individuals must contro…
rayyan-438984167,Pilot randomized trial of progressive resistance exercise augmented by neuromuscular electrical stimulation for people with multiple sclerosis who use walking aids,2015,,,,,96,2,197â€204,"Coote, S and Hughes, L and Rainsford, G and Minogue, C and Donnelly, A",https://www.cochranelibrary.com/central/doi/10.1002/central/CN-01049258/full,,,,"Objective To investigate the feasibility…
rayyan-438984168,Assessing the Usability of Web-Based Alcohol Education for Older Adults: a Feasibility Study,2016,,,,,,1,,"Fink, A and Kwan, L and Osterweil, D and Van Draanen, J and Cooke, A and Beck, JC",https://www.cochranelibrary.com/central/doi/10.1002/central/CN-01946130/full,,,,"Background: Older adults can experience unfavorable health effects from drinking at relatively low consumption …
rayyan-438984169,Investigating ProCare4Life Impact on Quality of Life of Elderly Subjects With Neurodegenerative Diseases,2022,,,,,,,,"NCT05538455,",https://www.cochranelibrary.com/central/doi/10.1002/central/CN-02462191/full,,,,"There is an urgent need to increase the efficiency and sustainability of health and social care systems across Europe, as there is a growing trend in public spending, wh…
rayyan-438984170,Smartphone-based Wearable Telerehabilitation,2019,,,,,,,,"NCT04146454,",https://www.cochranelibrary.com/central/doi/10.1002/central/CN-02001555/full,,,,"This study examines static/dynamic balance performance, daily activities, and confidence in less fear of falling for people with Parkinson's disease (PD) performing inâ€home balance exercises with a smartphoneâ€based wearable t…
rayyan-438984171,Feasibility of a Tablet-based Fall Prevention Program for Older Adults,2016,,,,,,,,"NCT02949986,",https://www.cochranelibrary.com/central/doi/10.1002/central/CN-01559660/full,,,,"Twenty communityâ€dwelling older adults who satisfy the study criteria will be recruited to participate in this study. This group of participants will be selected to represent the general communityâ€dw…
rayyan-438984172,Individualized Cognitive and Physical Exercise - Usability of the InCoPE-App,2021,,,,,,,,"DRKS00024069,",https://www.cochranelibrary.com/central/doi/10.1002/central/CN-02257060/full,,,,"INTERVENTION: Intervention 1: Individualized dementiaâ€specific multimodal exercise program, 18 weeks, 2x/week, 1h. Intervention 2: Control group (no intervention) CONDITION: F00 â€ Dementia in …
rayyan-438984173,Use of Nintendo WiiÂ® and its effect on the balance of older adults at risk of falls: a pilot randomised controlled trial,2010,,,,,1,,S156â€,"Scanlon, A-M and Belton, A and Magnier, A and Coleman, K and O'Neill, D and Meldrum, D",https://www.cochranelibrary.com/central/doi/10.1002/central/CN-01011953/full,,,,"Introduction.â€ Virtual reality is becoming one of the most popular t…
rayyan-438984174,Cluster RCT of Falls Prevention Exergames for Older Adults,2015,,,,,,,,"NCT02634736,",https://www.cochranelibrary.com/central/doi/10.1002/central/CN-01554544/full,,,,"STUDY OBJECTIVES Primary Question: To determine the effect of using MIRA falls prevention Exergames to improve balance in older adults. Secondary Question/Objectives: 1. What features of usual falls prevention teams…
rayyan-438984177,Marketing Fall Prevention Classes to Older Adults in Faith-Based Congregations,2007,,,,,,,,"NCT00542360,",https://www.cochranelibrary.com/central/doi/10.1002/central/CN-02042872/full,,,,"Injuries from falls are a leading cause of emergency visits, hospitalizations, and deaths in older US adults, resulting in total lifetime costs of more than $19 billion in 2000. Fall injuries red…
rayyan-438984179,"Increasing older adults' physical activity through 'Active For Life', an online intervention with personalised advice",2018,,,,,,,,"ACTRN12618000646246,",https://www.cochranelibrary.com/central/doi/10.1002/central/CN-02432984/full,,,,"INTERVENTION: The first intervention group (tailored advice only) will receive the Active For Life Program. The 12â€week program consists of six,…
rayyan-438984180,Digitally Supported Lifestyle Programme to Promote Brain Health Among Older Adults,2022,,,,,,,,"NCT05565170,",https://www.cochranelibrary.com/central/doi/10.1002/central/CN-02468885/full,,,,"The LETHE pilot trial is a 24â€month multicentre parallelâ€group randomised controlled trial conducted in Finland (Finnish Institute for Health and Welfare, THL), Austria (Medical Universit…
rayyan-438984181,Protocol for the PreventIT feasibility randomised controlled trial of a lifestyle-integrated exercise intervention in young older adults,2019,,,,,9,3,e023526,"Taraldsen, K and Mikolaizak, AS and Maier, AB and Boulton, E and Aminian, K and van Ancum, J and Bandinelli, S and Becker, C and Bergquist, R and Chiari, L and et al.",https://www.cochranelibrary.com/central/doi/10.1002/cen…
rayyan-438984182,"Standing Tall with Our Mob Program (STOMP) pilot trial to improve mobility, balance, physical activity, cognitive function and psychological well-being with older people in an urban Aboriginal community",,,,,,,,,"ACTRN12619001130156,",https://www.cochranelibrary.com/central/doi/10.1002/central/CN-02004130/full,,,,"Inclusion criteria: â€¢ Selfâ€identify as an Aboriginal and/or T…
rayyan-438984184,The validation and usability of remote health home-based fitness assessment test mobile application in adults,2021,,,,,,,,"ChiCTR2100045341,",https://www.cochranelibrary.com/central/doi/10.1002/central/CN-02439124/full,,,,"INTERVENTION: APP self home test group:APP self home test
rayyan-438984185,Can 'strength snacking' offset losses of muscle mass and strength with physical inactivity in older adults?,2020,,,,,,,,"ACTRN12620001125910,",https://www.cochranelibrary.com/central/doi/10.1002/central/CN-02184550/full,,,,"INTERVENTION: After one week of daily step count monitoring during their usual activities, participants will be randomly allocated to one of three study group…
rayyan-438984186,Comparing the usability of two visual acuity tests with preschool age children,,,,,,,,280,"Moore, B",https://www.cochranelibrary.com/central/doi/10.1002/central/CN-00525388/full,,,,"PURPOSE. To compare the usability of two visual acuity tests (the BVAT crowded HOTV test and the Lea Symbols test) with preschool aged children. METHODS. A total of 87 children from 4 Vision In Presch…
rayyan-438984187,Evaluation of a 6-week virtual reality exercise training program for older adults with essential hypertension: a randomized controlled trial,,,,,,,,,"DRKS00022880,",https://www.cochranelibrary.com/central/doi/10.1002/central/CN-02280092/full,,,,"INTERVENTION: Intervention 1: Participants in the intervention group take part in movement training in virtual reality. The execution of…
rayyan-438984188,Rationale and protocol of the StayFitLonger study: a multicentre trial to measure efficacy and adherence of a home-based computerised multidomain intervention in healthy older adults,2020,,,,,20,1,315,"Belleville, S and Cuesta, M and Bieler-Aeschlimann, M and Giacomino, K and Widmer, A and Mittaz Hager, AG and Perez-Marcos, D and Cardin, S and Boller, B and Bier, N and et al.",ht…
rayyan-438984189,Immediately Effects of Immersive 360-degree Virtual Cycling System on Aerobic capacity and Usability in Young adults: a Randomized Control Trial,2021,,,,,,,,"KCT0006868,",https://www.cochranelibrary.com/central/doi/10.1002/central/CN-02379054/full,,,,"INTERVENTION: Others(exercise device) : This study is a single group design, and the participants were performed both conditions. …
rayyan-438984190,A feasibility RCT to assess the usability of the PainChek app to assess pain and scoping of cost implications,2021,,,,,,,,"ACTRN12621000837820,",https://www.cochranelibrary.com/central/doi/10.1002/central/CN-02280119/full,,,,"INTERVENTION: The PersonAl RObot (PARO) is a therapeutic robot and a nonâ€pharmacological intervention that has no significant negative side effects. PARO …
rayyan-438984191,Exploring the feasibility and effects of technological visual training as a potential rehabilitation tool in Parkinsonâ€™s,2021,,,,,,,,"ISRCTN46164906,",https://www.cochranelibrary.com/central/doi/10.1002/central/CN-02280469/full,,,,"INTERVENTION: This is a crossâ€over trial which means after participants have been screened for eligibility, they will be assessed, randomly split …
rayyan-438984192,The effect of cognitive training on cognitive function in older people with mild to moderate dementia: a single-blind randomised control trial,,,,,,,,,"ACTRN12617000364370,",https://www.cochranelibrary.com/central/doi/10.1002/central/CN-01456964/full,,,,"Inclusion criteria: Communityâ€dwelling participants with mildâ€moderate dementia aged 60+ years, with a willing carer/person…
rayyan-438984193,StandingTall-Plus: a 1-year randomised controlled trial of a novel multifactorial intervention for preventing falls in older people,2019,,,,,,,,"ACTRN12619000540112,",https://www.cochranelibrary.com/central/doi/10.1002/central/CN-01970513/full,,,,"INTERVENTION: The intervention comprises 1 year (52 weeks) of tailored balance exercise, cognitive behavioural therapy and cognitive m…
rayyan-438984194,A Phase 2 Study to Investigate the Feasibility and Acceptability of the HOLOBalance System Compared to Standard Care in an Ageing Population With Balance Disorders,,,,,,,,,"NCT04053829,",https://www.cochranelibrary.com/central/doi/10.1002/central/CN-01966372/full,,,,"This study will utilise an assessor blinded, randomised controlled design to investigate the acceptability and fea…
rayyan-438984195,Feasibility of the Individual Managing Fatigue Program for People Living With Parkinson`s Disease,2020,,,,,,,,"NCT04267107,",https://www.cochranelibrary.com/central/doi/10.1002/central/CN-02080372/full,,,,"The specific aims of this study are: Aim 1. To evaluate the feasibility of the Individual Managing Fatigue Program (IMFP) protocol. Using surveys and focus groups, the subâ€ai…
rayyan-438984196,Innovative Game-Aided Rehabilitation Platform for Rehabilitation of Balance in Children With Cerebral Palsy,2019,,,,,,,,"NCT03873441,",https://www.cochranelibrary.com/central/doi/10.1002/central/CN-01919154/full,,,,"The research project focuses on the evaluation of an innovative, engaging computer gameâ€aided rehabilitation platform for use in rehabilitation of young children wi…
rayyan-438984197,SIGN OF THE TIMES: COMMUNITY-ENGAGEMENT TO REFINE A CARDIOVASCULAR MHEALTH INTERVENTION THROUGH A VIRTUAL FOCUS GROUP SERIES DURING THE COVID-19 PANDEMIC,2022,,,,,37,,S322â€,"Cyriac, J and Kumbamu, A and Burke, LE and Jenkins, S and Hayes, SN and Jones, C and Cooper, LA and Patten, CA and Brewer, LPC",https://www.cochranelibrary.com/central/doi/10.1002/central/CN-02453105/full,,…
rayyan-438984199,The pilot study of the use of force platform in home-based therapy of balance disorders,2016,,,,,79,5,591â€594,"Janatova, M and Ticha, M and Melecky, R and Hana, K and Svestkova, O and Jerabek, J",https://www.cochranelibrary.com/central/doi/10.1002/central/CN-01248998/full,,,,"Aim: The aim of the pilot study was to verify usability of a newly developed system that utilizes a for…
rayyan-438984200,StandingTall-plus Balance Confidence: an online cognitive behavioural therapy program to address concerns about falling in older people,2018,,,,,,,,"ACTRN12618000926235,",https://www.cochranelibrary.com/central/doi/10.1002/central/CN-01896937/full,,,,"INTERVENTION: The intervention consists of a fullyâ€automated cognitive behavioural therapy program (myCompass) delivered through…
rayyan-438984201,"Ease of use, feasibility and inter-rater reliability of the refined Cue Utilization and Engagement in Dementia (CUED) mealtime video-coding scheme",2020,,,,,76,12,3609â€3622,"Liu, W and Batchelor, M and Williams, K",https://www.cochranelibrary.com/central/doi/10.1002/central/CN-02192526/full,,,,"AIMS: To refine the Cue Utilization and Engagement in Dementia mealtime videoâ€cod…
rayyan-438984202,Novel Tools for the Delivery and Assessment of Exercise Programs Adapted to Individuals With Parkinson's Disease,2019,,,,,,,,"NCT04078217,",https://www.cochranelibrary.com/central/doi/10.1002/central/CN-01984024/full,,,,"The specific aims of this project are: a) to determine whether a technologyâ€based personalized home exercise program delivered asynchronously and supervised re…
rayyan-438984204,Own Your Balance Study : effect of a self-managed online cognitive behavioural therapy program in older people with concerns about falling,2021,,,,,,,,"ACTRN12621000440820,",https://www.cochranelibrary.com/central/doi/10.1002/central/CN-02255503/full,,,,"INTERVENTION: This randomised controlled trial will comprise of two intervention and one control group. One intervention group …
rayyan-438984205,Assistant to activate patients with dementia and their caregivers,2018,,,,,,,,"DRKS00013638,",https://www.cochranelibrary.com/central/doi/10.1002/central/CN-01898252/full,,,,"INTERVENTION: Intervention 1: Control phase of 16 weeks, no treatment, usual care (prescribed medications, exercise therapy and other therapies will be retained, continuation of all activities as far as poss…
rayyan-438984206,Serious games home rehabilitation program to treat gait and balance disorders in patients with Parkinson's disease: a randomised controlled trial,2020,,,,,35,,S409â€S410,"Nuic, D and De Weijer, S and Zeeboer, E and Olivier, C and Cherif, S and Foulon, P and Bloem, BR and De Vries, N and Welter, ML",https://www.cochranelibrary.com/central/doi/10.1002/central/CN-02230555/full,,,,"…
rayyan-438984207,Clinical validation of a novel postural support device for hospitalized sub-acute post-stroke wheelchair users,2017,,,,,12,5,526â€534,"Veneman, JF and Jung, JH and Manterola Del Puerto, I and Seco Rodriguez, ML and Camiruaga Zalbidea, I and Cardoso Martin, S and Mendoza Arteche, L and Alemany Herrera, J",https://www.cochranelibrary.com/central/doi/10.1002/central/CN-01459606/ful…
rayyan-438984209,The Role of Deep Learning-Based Echocardiography in the Diagnosis and Evaluation of the Effects of Routine Anti-Heart-Failure Western Medicines in Elderly Patients with Acute Left Heart Failure,2021,,,,,2021,,4845792,"Chen, J and Gao, Y",https://www.cochranelibrary.com/central/doi/10.1002/central/CN-02354979/full,,,,"Objective: The role of deep learningâ€based echocardiography i…
rayyan-438984210,Recovery after total intravenous anaesthesia using combined midazolam/alfentanil infusion and reversal with flumazenil,1991,,,,,35,8,750â€754,"Sonne, NM and Wegmann, F and Crawford, ME and Boysen, K and Krintel, JJ and Valentin, N",https://www.cochranelibrary.com/central/doi/10.1002/central/CN-00339783/full,,,,"One of the major problems with total intravenous anaesthesia (TIVA) …
rayyan-438984211,Comprehensive verticality analysis and web-based rehabilitation system for people with multiple sclerosis with supervised medical monitoring,2014,,,,,24,6,3493â€3502,"Eguiluz-Perez, G and Garcia-Zapirain, B",https://www.cochranelibrary.com/central/doi/10.1002/central/CN-01113730/full,,,,"People with Multiple Sclerosis (MS) need regular physical activities along with medical trea…
rayyan-438984212,Decision Aid for Nutrition Support in Pediatric Oncology: a Pilot Study,2017,,,,,41,8,1336â€1347,"Sajeev, M and Cohen, J and Wakefield, CE and Fardell, JE and Cohn, RJ",https://www.cochranelibrary.com/central/doi/10.1002/central/CN-01431621/full,,,,"Background: Despite the importance of nutrition support in preventing malnutrition in pediatric oncology, the decision to initiate …
rayyan-438984213,SmArt-E: smartphone-assisted osteoarthritis training with eduction,2022,,,,,,,,"DRKS00028477,",https://www.cochranelibrary.com/central/doi/10.1002/central/CN-02452541/full,,,,"INTERVENTION: Intervention 1: Intervention group: Implementation of the SmArtâ€E program Patients undergo a digitally guided training and education program. The intervention period is twelve months and con…
rayyan-438984214,Lessons learned from a blended telephone/e-health platform for caregivers in promoting physical activity and nutrition in children with a mobility disability,2020,,,,,13,1,100826,"Wingo, BC and Yang, D and Davis, D and Padalabalanarayanan, S and Hopson, B and Thirumalai, M and Rimmer, JH",https://www.cochranelibrary.com/central/doi/10.1002/central/CN-01977319/full,,,,"Background:…
rayyan-438984215,Determining the effectiveness of the FEPSimÃ¢â€žÂ¢ device for hand therapy,2020,,,,,,,,"ISRCTN13656014,",https://www.cochranelibrary.com/central/doi/10.1002/central/CN-02172032/full,,,,"INTERVENTION: The intervention group will receive the same standard care as the control group at each hospital, which consists of immobilization for 7â€8 weeks after the time of the injury or sur…
rayyan-438984216,"Development and Evaluation of e-CA, an Electronic Mobile-Based Food Record",2017,,,,,9,1,,"Bucher Della Torre, S and Carrard, I and Farina, E and Danuser, B and Kruseman, M",https://www.cochranelibrary.com/central/doi/10.1002/central/CN-01379041/full,,,,"Measures that capture diet as validly and reliably as possible are cornerstones of nutritional research, and mobileâ€based de…
rayyan-438984217,Comparison of 2 methods of managing gastric residual volumes from feeding tubes,2000,,,,,9,5,318â€324,"Booker, KJ and Niedringhaus, L and Eden, B and Arnold, JS",https://www.cochranelibrary.com/central/doi/10.1002/central/CN-00329372/full,,,,"BACKGROUND: Researchâ€based standards do not exist for the management of gastric residual volumes from feeding tubes. Withdrawing and ret…
rayyan-438984218,Music-assisted treadmill training in the rehabilitation of patients with Multiple Sclerosis,2021,,,,,,,,"DRKS00023709,",https://www.cochranelibrary.com/central/doi/10.1002/central/CN-02238774/full,,,,"INTERVENTION: Intervention 1: Musicâ€assisted treadmill training (MATT): If a patient decides to participate in the study (written informed consent necessary) he/ she undergoes the…
rayyan-438984219,Ambulatory feedback on physical activity to CFS patients,2009,,,,,,,,"NTR1914,",https://www.cochranelibrary.com/central/doi/10.1002/central/CN-01824468/full,,,,"INTERVENTION: The intervention will consist of the distribution of ambulatory feedback on the physical activity level by using of a microcomputer of pocket size (PDA) and an accelerometer. The intervention on the physical…
rayyan-438984220,Text 2 Connect- Texting Intervention for Mental Health Treatment Utilization,2020,,,,,,,,"NCT04560075,",https://www.cochranelibrary.com/central/doi/10.1002/central/CN-02164967/full,,,,"To enhance outcomes for transitionâ€age youth with mental health disorders during the vulnerable period that occurs during their first several months of college, the investigators propose an autom…
rayyan-438984221,Gas narcosis in hyperbaric environments,2018,,,,,,,,"ACTRN12618000369224,",https://www.cochranelibrary.com/central/doi/10.1002/central/CN-02443648/full,,,,"INTERVENTION: In this prospective intervention study a total of 72 participants are needed. There are four parts in this study. Participants can choose to participate in a single part, all four parts or in any combination of t…
rayyan-438984222,Short-term effects of lupin vs. Whey supplementation on glucose and insulin responses to a standardized meal in a randomized cross-over trial,2017,,,,,8,,,"Schopen, K and Ewald, AC and Johannes, BW and Bloch, W and Rittweger, J and Frings-Meuthen, P",https://www.cochranelibrary.com/central/doi/10.1002/central/CN-01373942/full,,,,"Background: Whey protein is known to reduce postpr…
rayyan-438984223,Virtual reality training for hip surgery,2018,,,,,,,,"ISRCTN13074978,",https://www.cochranelibrary.com/central/doi/10.1002/central/CN-01949988/full,,,,"INTERVENTION: Participants will be randomly allocated to either the intervention or the control group through stratified block randomisation, using blocks of equal size with stratification to balance surgical experience of total h…
rayyan-438984225,Secukinumab Self-Administration by Prefilled Syringe Maintains Reduction of Plaque Psoriasis Severity Over 52 Weeks: results of the FEATURE Trial,2016,,,,,15,10,1226â€1234,"Gottlieb, AB and Blauvelt, A and Prinz, JC and Papanastasiou, P and Pathan, R and Nyirady, J and Fox, T and Papavassilis, C",https://www.cochranelibrary.com/central/doi/10.1002/central/CN-01400422/full,,,,"BA…
rayyan-438984226,Implementation of an App-based Walking Aid Skills Training Program,2022,,,,,,,,"NCT05347875,",https://www.cochranelibrary.com/central/doi/10.1002/central/CN-02398522/full,,,,"This study is a singleâ€masked randomized control trial. In order to evaluate the usability and feasibility of the app, we will evaluate 52 (26 female) patients and their physical therapists. Participants w…
rayyan-438984227,CARE4STROKE: caregiver mediated exercises with E-health support to improve intensity of training after stroke,2013,,,,,,,,"ACTRN12613000779774,",https://www.cochranelibrary.com/central/doi/10.1002/central/CN-02442875/full,,,,"INTERVENTION: The CARE4STROKE programme consists of 8 weeks of complementary exercise therapy done with a caregiver, next to the usual therapy. Thirtyâ€one…
rayyan-438984228,FindWays: testing a co-designed website for parents to find ways to help their childâ€™s behaviour or emotions,2021,,,,,,,,"ISRCTN64605513,",https://www.cochranelibrary.com/central/doi/10.1002/central/CN-02330047/full,,,,"INTERVENTION: A statistician not directly involved in the analysis of the trial results will prepare the randomisation schedule. The randomisation schedule will…
rayyan-438984229,Decision support for colorectal cancer prevention - what is the best way to present access to online information: frequently Asked Questions (FAQs) targeted to age and gender or a generic information topic list?,2018,,,,,,,,"ACTRN12618000137291,",https://www.cochranelibrary.com/central/doi/10.1002/central/CN-01896750/full,,,,"INTERVENTION: Preâ€intervention: All participants log…
rayyan-438984231,Het ontwikkelen en testen van een online ondersteuningsprogramma voor Reumatoide Artritis patiÃ«nten,2014,,,,,,,,"NTR4871,",https://www.cochranelibrary.com/central/doi/10.1002/central/CN-01873958/full,,,,"INTERVENTION: All participants in the study receive usual care containing regular visits to a rheumatologist and a specialized nurse from whom they receive medical treatment, ad…
rayyan-438984232,"Impact of Complete Removable Prosthetic Rehabilitations Performed by an Innovative DDTENS Protocol, on the Quality of Masticatory Function and the Management of Completely Edentulous Patients",,,,,,,,,"NCT05096624,",https://www.cochranelibrary.com/central/doi/10.1002/central/CN-02352543/full,,,,"EPIDEMIOLOGY Total edentulism is defined by the total absence of teeth. It can be un…
rayyan-438984233,An e-health delivered trial to test the efficacy of a combined physical activity and sleep intervention to improve sleep quality in Australian adults with poor sleep quality: the Refresh Study,2017,,,,,,,,"ACTRN12617000680369,",https://www.cochranelibrary.com/central/doi/10.1002/central/CN-01891394/full,,,,"INTERVENTION: The intervention will be a threeâ€armed, randomised contro…
rayyan-438984234,Telehealth for Falls and Fracture Prevention Implementation Trial (TeleFFIT),2021,,,,,,,,"ACTRN12621001215819,",https://www.cochranelibrary.com/central/doi/10.1002/central/CN-02327276/full,,,,"INTERVENTION: TeleFFIT is a multifaceted, telehealthâ€based exercise and lifestyle risk factor management program that is designed to reduce the risk of falls and fracture in older people …
rayyan-438984235,Asthma in Families Facing Out-of-pocket Requirements Due to COVID-19,,,,,,,,,"NCT04613739,",https://www.cochranelibrary.com/central/doi/10.1002/central/CN-02197177/full,,,,"In addition to its impact on health, the COVIDâ€19 pandemic has led to increased unemployment and loss of employerâ€sponsored insurance coverage. Obtaining coverage can be challenging and eligibility for pub…
rayyan-438984236,The effect of an online exercise program on fitness and blood pressure in people with high blood pressure,,,,,,,,,"ACTRN12622000134729,",https://www.cochranelibrary.com/central/doi/10.1002/central/CN-02379325/full,,,,"INTERVENTION: Brief name: Feasibility and efficacy of a virtual exercise physiologist intervention for people with hypertension â€ Physical or informational materi…
rayyan-438984237,"Searching for the missing element of rehabilitation - the influence of multimedia self-management intervention on selected psychological and functional aspects, and physical activity in non-ambulatory stroke patients in the early rehabilitation phase",2022,,,,,,,,"ACTRN12622000298718,",https://www.cochranelibrary.com/central/doi/10.1002/central/CN-02379342/full,,,,"INTERVENTION:…
rayyan-438984238,Hypothermia for Encephalopathy in Low and Middle-Income Countries Trial,2015,,,,,,,,"NCT02387385,",https://www.cochranelibrary.com/central/doi/10.1002/central/CN-02044602/full,,,,"Although the burden of neonatal encephalopathy is far higher in low and middleâ€income countries, the safety and efficacy data on cooling therapy from high income cooling trials cannot be extrapolated …
rayyan-438984239,EXCEL: technology and Exercise Adherence,2021,,,,,,,,"NCT04790578,",https://www.cochranelibrary.com/central/doi/10.1002/central/CN-02249776/full,,,,"Purpose: The primary aim of this proposed pilot randomized controlled trial is to investigate the effectiveness and patterns of use of a mHealth application (ZoeInsights â€ ZI) for supporting physical activity (PA) maintenance in re…
rayyan-438984240,Tailoring Post Discharge (The TPD Study),2023,,,,,,,,"NCT05692921,",https://www.cochranelibrary.com/central/doi/10.1002/central/CN-02516310/full,,,,"Study design: 2 phase single center randomized, prospective pilot study Phase 1) Evaluation of quality indicator results from discharge questionnaires from patients post ACS and a further investigation through patient engagement tech…
rayyan-438984241,Exploring Computerised Cognitive Training for People With Huntington's Disease,2016,,,,,,,,"NCT02990676,",https://www.cochranelibrary.com/central/doi/10.1002/central/CN-02045088/full,,,,"Due to space constraints a more extensive description of the research study can be found in the study protocol. 1. Background and Rationale Huntington's disease (HD) is caused by a CAG repeat tri…
rayyan-438984242,Computer Game-based Exercise Program Targeting Manual Dexterity for People With Spinal Cord Injury or Stroke,2021,,,,,,,,"NCT05071885,",https://www.cochranelibrary.com/central/doi/10.1002/central/CN-02332108/full,,,,"Background Many adults with neuromuscular impairments affecting the upper extremity (UE) have deficits in fine motor skills [1â€3]. Manual dexterity involving handl…
rayyan-438984243,Comparative Efficacy of Self-directed & Therapist-assisted Telehealth Parent Training Intervention for Children With ASD,2016,,,,,,,,"NCT02721381,",https://www.cochranelibrary.com/central/doi/10.1002/central/CN-01556894/full,,,,"Autism spectrum disorder (ASD) is a chronic and pervasive neurodevelopmental disorder characterized by deficits in social communication and the presence …
rayyan-438984244,The Adaptive Physical Activity Study for Stroke,2022,,,,,,,,"NCT05606770,",https://www.cochranelibrary.com/central/doi/10.1002/central/CN-02495192/full,,,,"Stroke is the second leading cause of death and disability globally and the absolute number of people who have had a new stroke, died, survived or remained disabled from stroke has almost doubled between 1990 and 2017 (Krishna…
rayyan-439431277,Balance recovery through virtual stepping exercises using Kinect skeleton tracking: a follow-up study with chronic stroke patients.,2012,,,Stud Health Technol Inform,0926-9630,181,,108-112,"LlorÃ©ns, R. and AlcaÃ±iz, M. and Colomer, C. and Navarro, M.D.",https://www.embase.com/search/results?subaction=viewrecord&id=L366363731&from=export U2 - L366363731,English,,"R. LlorÃ©ns, Uni…
rayyan-439431279,Validity and reliability of Nintendo Wii Fit balance scores.,2012,,,J Athl Train,1938-162X,47,3,306-313,"Wikstrom, E.A.",https://www.embase.com/search/results?subaction=viewrecord&id=L366379405&from=export U2 - L366379405,English,,"E.A. Wikstrom, Department of Kinesiology and the Center for Biomedical Engineering Science, University of North Carolina at Charlotte, 9201 University…
rayyan-439431289,Wii-fit for improving gait and balance in an assisted living facility: A pilot study,2012,,,J. Aging Res.,"[""2090-2204"", ""2090-2212""]",2012,,,"Padala, K.P. and Padala, P.R. and Malloy, T.R. and Geske, J.A. and Dubbert, P.M. and Dennis, R.A. and Garner, K.K. and Bopp, M.M. and Burke, W.J. and Sullivan, D.H.",https://www.embase.com/search/results?subaction=viewrecord&id=L365970…
rayyan-439431290,Virtual-reality balance training with a video-game system improves dynamic balance in chronic stroke patients,2012,,,Tohoku J. Exp. Med.,"[""0040-8727"", ""1349-3329""]",228,1,69-74,"Cho, K.H. and Lee, K.J. and Song, C.H.",https://www.embase.com/search/results?subaction=viewrecord&id=L365918406&from=export U2 - L365918406,English,,"C. H. Song, Department of Physical Therapy, Sahm…
rayyan-439431294,Lower limb power rehabilitation (LLPR) using interactive video game for improvement of balance function in older people,2012,,,Arch. Gerontol. Geriatr.,"[""0167-4943"", ""1872-6976""]",55,3,677-682,"Chen, P.-Y. and Wei, S.-H. and Hsieh, W.-L. and Cheen, J.-R. and Chen, L.-K. and Kao, C.-L.",https://www.embase.com/search/results?subaction=viewrecord&id=L52110982&from=export U2 - L…
rayyan-439431297,Participating in a virtual reality balance exercise program can reduce risk and fear of falls,2012,,,Maturitas,"[""0378-5122"", ""1873-4111""]",73,3,239-243,"Singh, D.K.A. and Rajaratnam, B.S. and Palaniswamy, V. and Pearson, H. and Raman, V.P. and Bong, P.S.",https://www.embase.com/search/results?subaction=viewrecord&id=L52154779&from=export U2 - L52154779,English,,"D.K.A. Singh…
rayyan-439431298,Virtual reality exercise training for stroke rehabilitation inpatients,2012,,,Stroke,0039-2499,43,11,e155,"Finestone, H.M. and Sveistrup, H. and Bilodeau, M. and Taillon-Hobson, A. and McEwen, D. and Tseng, L.",https://www.embase.com/search/results?subaction=viewrecord&id=L70919243&from=export U2 - L70919243,English,,"H.M. Finestone, Ãlisabeth BruyÃ¨re Hospital, BruyÃ¨re Continu…
rayyan-439431300,2012 American Congress of Rehabilitation Medicine (ACRM)-American Society of Neurorehabilitation (ASNR) Annual Conference,2012,,,Arch. Phys. Med. Rehabil.,0003-9993,93,10,,"",https://www.embase.com/search/results?subaction=viewrecord&id=L70880340&from=export U2 - L70880340,English,,,"The proceedings contain 183 papers. The topics discussed include: longitudinal study of locus of …
rayyan-439431304,Nintendo wii as a training tool in falls prevention rehabilitation: Case studies,2012,,,J. Am. Geriatr. Soc.,"[""0002-8614"", ""1532-5415""]",60,9,1781-1783,"Taylor, M.J.D. and McCormick, D. and Griffin, M. and Shawis, T. and Impson, R. and Ewins, K.",https://www.embase.com/search/results?subaction=viewrecord&id=L365663306&from=export U2 - L365663306,English,,"M.J.D. Taylor, Depa…
rayyan-439431305,Wii FitÂ® training vs. Adapted Physical Activities: which one is the most appropriate to improve the balance of independent senior subjects? A randomized controlled study.,2012,,,Clin Rehabil,1477-0873,26,9,827-835,"Toulotte, C. and Toursel, C. and Olivier, N.",https://www.embase.com/search/results?subaction=viewrecord&id=L366359968&from=export U2 - L366359968,English,,"C. Toulot…
rayyan-439431308,Changes in balance in older adults based on use of physical therapy vs the Wii Fit gaming system: A preliminary study,2012,,,Physiotherapy,"[""0031-9406"", ""1873-1465""]",98,3,211-216,"Bateni, H.",https://www.embase.com/search/results?subaction=viewrecord&id=L51396540&from=export U2 - L51396540,English,,"H. Bateni, School of Allied Health and Communicative Disorders, Physical Th…
rayyan-439431315,Development of robotic mobility for infants: Rationale and outcomes,2012,,,Physiotherapy,"[""0031-9406"", ""1873-1465""]",98,3,230-237,"Larin, H.M. and Dennis, C.W. and Stansfield, S.",https://www.embase.com/search/results?subaction=viewrecord&id=L52132943&from=export U2 - L52132943,English,,"H.M. Larin, Department of Physical Therapy, Ithaca College, 953 Danby Road, Ithaca, NY 1…
rayyan-439431317,"A randomized, double-blind, placebo-controlled trial of Nintendo Wii training on balance impaired older adults",2012,,,Eur. Geriatr. Med.,1878-7649,3,,S28,"Gronbech Jorgensen, M. and Laessoe, U. and Hendriksen, C. and Nielsen, O. and Aagaard, P.",https://www.embase.com/search/results?subaction=viewrecord&id=L70878476&from=export U2 - L70878476,English,,"M. Gronbech Jorgensen, De…
rayyan-439431318,8th Congress of the EUGMS,2012,,,Eur. Geriatr. Med.,1878-7649,3,,,"",https://www.embase.com/search/results?subaction=viewrecord&id=L70878851&from=export U2 - L70878851,English,,,"The proceedings contain 449 papers. The topics discussed include: allopurinol use is associated with greater functional gains in older rehabilitation patients a retrospective cohort study
rayyan-439431321,Virtual reality and dance movement therapy on children with cerebral palsy,2012,,,Ann. Acad. Med. Singapore,0304-4602,41,9,S63,"Tan, C.K.K. and Rajaratnam, B.S. and Ng, M. and Lim, H.Y. and Wan, H.L. and Lim, S.A.S.S. and Lee, J.S.Q. and Chay, R.W.Y. and Kumar, D.S.",https://www.embase.com/search/results?subaction=viewrecord&id=L71798963&from=export U2 - L71798963,English,,"C.K.K…
rayyan-439431327,Wii fit and balance: Does the wii fit improve balance in community-dwelling older adults?,2012,,,Top. Geriatr. Rehabil.,0882-7524,28,3,217-222,"Heick, J.D. and Flewelling, S. and Blau, R. and Geller, J. and Lynskey, J.V.",https://www.embase.com/search/results?subaction=viewrecord&id=L365329334&from=export U2 - L365329334,English,,"J.D. Heick, Department of Physical Therapy, A.T. …
rayyan-439431335,"Feasibility of the nintendo Wii-Fit and its effect on endurance, gait and balance in people with an acquired brain injury",2012,,,Neurorehabil. Neural Repair,1545-9683,26,6,683-684,"McClanachan, N.J. and Kuys, S.S. and Gesch, J. and Fleming, J.",https://www.embase.com/search/results?subaction=viewrecord&id=L70838014&from=export U2 - L70838014,English,,"N.J. McClanachan, Redcliff…
rayyan-439431341,The use of exercise-based videogames for training and rehabilitation of physical function in older adults: Current practice and guidelines for future research,2012,,,Aging Health,"[""1745-509X"", ""1745-5103""]",8,3,243-252,"Smith, S.T. and Schoene, D.",https://www.embase.com/search/results?subaction=viewrecord&id=L365102930&from=export U2 - L365102930,English,,"S.T. Smith, Neuro…
rayyan-439431343,A new tool for assessment and balance training of patients with Parkinson's disease based on low cost comercial Wii balance board,2012,,,Mov. Disord.,0885-3185,27,,S301,"Dos Santos, A. and Pegollo, F. and Alencar, R. and Avanzi, R. and Pompeu, J.E.",https://www.embase.com/search/results?subaction=viewrecord&id=L70802237&from=export U2 - L70802237,English,,"A. Dos Santos, SÃ£o Pau…
rayyan-439431346,Efficacy of virtual-reality interventions to increase physical activity in children and adolescents with cerebral palsy: A systematic review,2012,,,Dev. Med. Child Neurol.,0012-1622,54,,48-49,"Mitchell, L. and Ziviani, J. and Oftedal, S. and Boyd, R.",https://www.embase.com/search/results?subaction=viewrecord&id=L70828795&from=export U2 - L70828795,English,,"L. Mitchell, Queensla…
rayyan-439431347,"Analysis of balance, symmetry of body and functionality in hemiparetic patients after balance training trough visual biofeedback",2012,,,Gait Posture,0966-6362,36,,S55-S56,"Barcala, L. and Colella, F. and Araujo, M.C. and Lucareli, P. and Salgado, A. and Oliveira, C.S.",https://www.embase.com/search/results?subaction=viewrecord&id=L70865681&from=export U2 - L70865681,English,,"C…
rayyan-439431348,Virtual reality rehabilitation of balance: Assessment of the usability of the Nintendo WiiÂ® Fit Plus,2012,,,Disabil. Rehabil. Assistive Technol.,"[""1748-3107"", ""1748-3115""]",7,3,205-210,"Meldrum, D. and Glennon, A. and Herdman, S. and Murray, D. and McConn-Walsh, R.",https://www.embase.com/search/results?subaction=viewrecord&id=L364593978&from=export U2 - L364593978,English,…
rayyan-439431351,Feasibility and observed safety of interactive video games for physical rehabilitation in the intensive care unit: A case series,2012,,,J. Crit. Care,"[""0883-9441"", ""1557-8615""]",27,2,219.e1-219.e6,"Kho, M.E. and Damluji, A. and Zanni, J.M. and Needham, D.M.",https://www.embase.com/search/results?subaction=viewrecord&id=L51633974&from=export U2 - L51633974,English,,"M.E. Kho,…
rayyan-439431352,Using the nintendo wii as an intervention in a falls prevention group,2012,,,J. Am. Geriatr. Soc.,"[""0002-8614"", ""1532-5415""]",60,2,385-387,"Griffin, M. and Shawis, T. and Impson, R. and McCormick, D. and Taylor, M.J.D.",https://www.embase.com/search/results?subaction=viewrecord&id=L364258565&from=export U2 - L364258565,English,,"M. Griffin, Department of Biological Sciences,…
rayyan-439431355,Novel approaches to obesity prevention: Effects of game enjoyment and game type on energy expenditure in active video games,2012,,,J. Diabetes Sci. Technol.,1932-2968,6,4,839-848,"Lyons, E.J. and Tate, D.F. and Komoski, S.E. and Carr, P.M. and Ward, D.S.",https://www.embase.com/search/results?subaction=viewrecord&id=L373090819&from=export U2 - L373090819,English,,"E.J. Lyons, Uni…
rayyan-439431356,A feasibility study of an upper limb rehabilitation system using Kinect and computer games.,2012,,,Conf Proc IEEE Eng Med Biol Soc,1557-170X,,,1286-1289,"Pastor, I. and Hayes, H.A. and Bamberg, S.J.",https://www.embase.com/search/results?subaction=viewrecord&id=L563073096&from=export U2 - L563073096,English,,I. Pastor,"A new low-cost system for rehabilitation of the impaired uppe…
rayyan-439431357,Postural control of elderly: Moving to predictable and unpredictable targets,2012,,,Annu. Rev. Cyber Ther. Telemedicine,1554-8716,10,,93-97,"Jongman, V. and Lamoth, C.J.C. and Van Keeken, H. and Caljouw, S.R.",https://www.embase.com/search/results?subaction=viewrecord&id=L616399742&from=export U2 - L616399742,English,,"C.J.C. Lamoth, Center for Human Movement Sciences, University…
rayyan-439431371,Exergaming: Interactive balance training in healthy community-dwelling older adults,2011,,,J. Cyber Ther. Rehabil.,1784-9934,4,3,399-407,"Kosse, N.M. and Caljouw, S.R. and Vuijk, P.-J. and Lamoth, C.J.C.",https://www.embase.com/search/results?subaction=viewrecord&id=L362787716&from=export U2 - L362787716,English,,"C. J. C. Lamoth, Center for Human Movement Sciences, University Me…
rayyan-439431373,Development of an interactive stepping game to reduce falls in older adults,2011,,,Int. J. Disabil. Hum. Dev.,2191-0367,10,4,331-335,"Lange, B. and Flynn, S. and Chang, C.-Y. and Liang, W. and Si, Y. and Nanavati, C. and Chieng, C.-L. and Rizzo, A.S.",https://www.embase.com/search/results?subaction=viewrecord&id=L366314990&from=export U2 - L366314990,English,,"B. Lange, Medical V…
rayyan-439431378,A pilot study of Wii Fit exergames to improve balance in older adults,2011,,,J. Geriatr. Phys. Ther,1539-8412,34,4,161-167,"Agmon, M. and Perry, C.K. and Phelan, E. and Demiris, G. and Nguyen, H.Q.",https://www.embase.com/search/results?subaction=viewrecord&id=L364449351&from=export U2 - L364449351,English,,"H.Q. Nguyen, University of Washington, Box 357266, Seattle, WA 98195, Un…
rayyan-439431382,"The effect of wii-based interventions on physical, cognitive and social functioning among pre-frail elderly persons",2011,,,Arch. Phys. Med. Rehabil.,0003-9993,92,10,1700,"Bondoc, S. and Hewitt, P. and Frey, N. and McQuide, B. and Johnson, A.",https://www.embase.com/search/results?subaction=viewrecord&id=L70707571&from=export U2 - L70707571,English,,"S. Bondoc, Quinnipiac Univer…
rayyan-439431385,Association between trunk control and gait speed in knee osteoarthritis: A cross-sectional study,2011,,,Osteoarthritis Cartilage,1063-4584,19,,S92-S93,"Pua, Y.-H. and Clark, R.A. and Ong, P.-H. and Bryant, A.L. and Lo, N.-N. and Liang, Z.",https://www.embase.com/search/results?subaction=viewrecord&id=L70571631&from=export U2 - L70571631,English,,"Y.-H. Pua, Singapore Gen. Hosp., …
rayyan-439431386,Is virtual reality gaming an effective adjunct to traditional therapy in children and adolescents with traumatic brain injury?,2011,,,J. Head Trauma Rehabil.,0885-9701,26,5,409-410,"Palma, P. and McFarling, E. and Flynn, S. and Romero, T. and Van Den Eynde, E. and Sholas, M.",https://www.embase.com/search/results?subaction=viewrecord&id=L70582215&from=export U2 - L70582215,Englis…
rayyan-439431388,Wii video game balance-board training: Does it improve balance and gait in adults with parkinson disease?,2011,,,PM R,1934-1482,3,10,S264,"Toledo, S.D. and Albert, M. and Kording, K. and Marciniak, C.M. and Mhatre, P.V. and Pickering, L. and Stibb, S.M. and Vilares, I.",https://www.embase.com/search/results?subaction=viewrecord&id=L70608970&from=export U2 - L70608970,English,,"S.…
rayyan-439431389,Investigation of the implementation of the Nintendo Wii-Fit in older fallers on balance and gait outcome measures: A retrospective evaluation,2011,,,Eur. Geriatr. Med.,1878-7649,2,,S16,"Booth, V. and Connell, L. and Masud, T.",https://www.embase.com/search/results?subaction=viewrecord&id=L70705321&from=export U2 - L70705321,English,,"V. Booth, Nottingham University Hospitals NHS …
rayyan-439431391,Assistivetechnologiesforolder adults with alzheimer's disease: the lusage user-lab experience,2011,,,Alzheimer's Dementia,1552-5260,7,4,S442,"Pino, M. and Boulay, M. and Legouverneur, G. and Wu, Y.H. and Cristancho-Lacroix, V. and Rigaud, A.-S.",https://www.embase.com/search/results?subaction=viewrecord&id=L70501987&from=export U2 - L70501987,English,,"M. Pino, Hopital Broca, Par…
rayyan-439431393,"WII sports,ausability studywith mciand Alzheimer's patients",2011,,,Alzheimer's Dementia,1552-5260,7,4,S500-S501,"Legouverneur, G. and Pino, M. and Boulay, M. and Rigaud, A.-S.",https://www.embase.com/search/results?subaction=viewrecord&id=L70503067&from=export U2 - L70503067,English,,"G. Legouverneur, Hopital Broca-APHP, Paris, France","Background: Since the creation of the ear…
rayyan-439431396,Short-term ankle motor performance with ankle robotics training in chronic hemiparetic stroke,2011,,,J. Rehabil. Res. Dev.,"[""0748-7711"", ""0748-7711""]",48,4,417-430,"Roy, A. and Forrester, L.W. and Macko, R.F.",https://www.embase.com/search/results?subaction=viewrecord&id=L361861978&from=export U2 - L361861978,English,,"A. Roy, Departments of Neurology, University of Maryland…
rayyan-439431399,The effect of a video game system on balance and gait after stroke,2011,,,Physiotherapy,0031-9406,97,,eS254,"Cyrillo, F. and Garcia, A.N. and Carvalho, A.B. and Vieira, M. and Torriani-Pasin, C. and Alouche, S.",https://www.embase.com/search/results?subaction=viewrecord&id=L71882519&from=export U2 - L71882519,English,,"F. Cyrillo, UNICID University, SÃ£ocamilo University, Physica…
rayyan-439431401,Virtual environments and parkinson's disease: A novel strategy for improving automatic motor control,2011,,,Physiotherapy,0031-9406,97,,eS801,"Mendes, F. and Pompeu, J. and Lobo, A. and Silva, K. and Piemonte, M.",https://www.embase.com/search/results?subaction=viewrecord&id=L71883265&from=export U2 - L71883265,English,,"F. Mendes, University of Sao Paulo (USP), FMUSP, SÃ£o Paulo…
rayyan-439431402,The wii fit-is it a valid clinical tool?,2011,,,Physiotherapy,0031-9406,97,,eS1035-eS1036,"Rattenbury, C. and Connell, L.",https://www.embase.com/search/results?subaction=viewrecord&id=L71883585&from=export U2 - L71883585,English,,"C. Rattenbury, University of Nottingham, Department of Physiotherapy Education, Nottingham, United Kingdom","Purpose: The study aims to investigate th…
rayyan-439431404,Validity and reliability of center of pressure measurements using the nintendo wii balance board in community-dwelling elderly individuals,2011,,,Physiotherapy,0031-9406,97,,eS1093,"Elazzazi, A. and Bombard, S. and Llewellyn, A. and Rutkowski, A. and Sanchez, L. and Sawica, A. and Vicencio, J.",https://www.embase.com/search/results?subaction=viewrecord&id=L71883664&from=export U2…
rayyan-439431408,"Six weeks training with WII fit on Parkinson's disease subjects improved balance, mobility, endurance cardiovascular and corticomotor excitability",2011,,,Physiotherapy,0031-9406,97,,eS1249-eS1250,"Perreault, A. and Esculier, J.-F. and Tremblay, L.E.",https://www.embase.com/search/results?subaction=viewrecord&id=L71883879&from=export U2 - L71883879,English,,"A. Perreault, Univer…
rayyan-439431409,Wii-Fit as an adjunct for mild cognitive impairment: Clinical perspectives,2011,,,J. Am. Geriatr. Soc.,"[""0002-8614"", ""1532-5415""]",59,5,932-933,"Padala, K.P. and Padala, P.R. and Burke, W.J.",https://www.embase.com/search/results?subaction=viewrecord&id=L361769096&from=export U2 - L361769096,English,,"K. P. Padala, Department of Family Medicine, University of Nebraska Medica…
rayyan-439431411,Wii-based movement therapy to promote improved upper extremity function post-stroke: a pilot study.,2011,,,J Rehabil Med,1651-2081,43,6,527-533,"Mouawad, M.R. and Doust, C.G. and Max, M.D. and McNulty, P.A.",https://www.embase.com/search/results?subaction=viewrecord&id=L361999516&from=export U2 - L361999516,English,,"M.R. Mouawad, Neuroscience Research Australia and University of…
rayyan-439431412,Are virtual reality applications feasible to increase physical activity in heart failure patients? A systematic review,2011,,,Eur. J. Heart Fail. Suppl.,1567-4215,10,,S55,"Verheijden Klompstra, L.S.M. and Stromberg, A. and Turolla, A. and Jaarsma, T.",https://www.embase.com/search/results?subaction=viewrecord&id=L70583853&from=export U2 - L70583853,English,,"L.S.M. Verheijden Klo…
rayyan-439431414,Home-based balance training program using the Wii and the Wii Fit for Parkinson's disease,2011,,,Mov. Disord.,0885-3185,26,,S125-S126,"Esculier, J.-F. and Vaudrin, J. and Beriault, P. and Gagnon, K. and Tremblay, L.E.",https://www.embase.com/search/results?subaction=viewrecord&id=L70615712&from=export U2 - L70615712,English,,"J.-F. Esculier, Quebec City, QC, Canada","Objective: T…
rayyan-439431416,The effect of nintendo wii on balance: A pilot study supporting the use of the wii in occupational therapy for the well elderly,2011,,,Occup. Ther. Health Care,"[""0738-0577"", ""1541-3098""]",25,2,131-139,"Williams, B. and Doherty, N.L. and Bender, A. and Mattox, H. and Tibbs, J.R.",https://www.embase.com/search/results?subaction=viewrecord&id=L361911937&from=export U2 - L361911…
rayyan-439431419,Wii fit balance produces similar improvements in balance and postural control to formalized training,2011,,,J. Am. Geriatr. Soc.,0002-8614,59,,S18,"Signorile, J.F. and Pluchino, A. and Lee, S.Y. and Asfour, S.S. and Roos, B.A.",https://www.embase.com/search/results?subaction=viewrecord&id=L70989678&from=export U2 - L70989678,English,,"J.F. Signorile, Kinesiology and Sport Science…
rayyan-439431421,Benefits of the wii video game in geriatric communities,2011,,,J. Am. Geriatr. Soc.,0002-8614,59,,S109-S110,"O'Meara, M. and Granville, L. and Baker, S. and Grant, C.",https://www.embase.com/search/results?subaction=viewrecord&id=L70989945&from=export U2 - L70989945,English,,"M. O'Meara, Florida State University, Tallahassee, FL, United States","PURPOSE: This project is an explor…
rayyan-439431424,Progressive functional wii-hab in pre-frail older adults,2011,,,J. Am. Geriatr. Soc.,0002-8614,59,,S157,"Daniel, K.M. and Ray, C. and Cason, C.",https://www.embase.com/search/results?subaction=viewrecord&id=L70990085&from=export U2 - L70990085,English,,"K.M. Daniel, College of Nursing, University of Texas at Arlington, Arlington, TX, United States","Purpose: to examine the effect…
rayyan-439431428,Wii training in a hospital falls programme,2011,,,Age Ageing,0002-0729,40,,i56,"Taylor, M.J.D. and Griffin, M. and Shawis, T. and Impson, R. and Mccormick, D.",https://www.embase.com/search/results?subaction=viewrecord&id=L71810907&from=export U2 - L71810907,English,,"M.J.D. Taylor, University of Essex, United Kingdom","Introduction The unique nature of the Nintendo Wii has posed…
rayyan-439431431,The effects of a Wii Fit-based balance program on knee pain and function in patellofemoral pain sufferers,2010,,,J. Sci. Med. Sport,1440-2440,13,,e6-e7,"Sherrard, C. and Parker, D. and Negus, J. and McIntosh, B.",https://www.embase.com/search/results?subaction=viewrecord&id=L71794357&from=export U2 - L71794357,English,,"C. Sherrard, Sydney Orthopaedic Research Institute, Australi…
rayyan-439431433,"Is the Wii Fitâ„¢ a new-generation tool for improving balance, health and well-being? A pilot study",2010,,,Climacteric,"[""1369-7137"", ""1473-0804""]",13,5,487-491,"Nitz, J.C. and Kuys, S. and Isles, R. and Fu, S.",https://www.embase.com/search/results?subaction=viewrecord&id=L359449187&from=export U2 - L359449187,English,,"J. C. Nitz, University of Queensland, Departmetnt of …
rayyan-439431435,"EBaViR, easy balance virtual rehabilitation system: A study with patients",2010,,,Stud. Health Technol. Informatics,"[""0926-9630"", ""1879-8365"", ""9781607505600""]",154,,61-66,"GonzÃ¡lez-FernÃ¡ndez, M. and Gil-GÃ³mez, J.-A. and AlcaÃ±iz, M. and NoÃ©, E. and Colomer, C.",https://www.embase.com/search/results?subaction=viewrecord&id=L359170370&from=export U2 - L359170370,Englis…
rayyan-439431443,Evaluation of gait therapy with stroke patients,2010,,,Klin. Neurophysiol.,1434-0275,41,1,,"Raabe-Oetker, A. and End, C.",https://www.embase.com/search/results?subaction=viewrecord&id=L70736291&from=export U2 - L70736291,English,,"A. Raabe-Oetker, Deutsche Sporthochschule KÃ¶ln, Institut f. Bewegungstherapie, KÃ¶ln, Germany","Introduction: The straight way of the person is the mo…
rayyan-439431449,Game-based exercises for dynamic short-sitting balance rehabilitation of people with chronic spinal cord and traumatic brain injuries,2007,,,Phys. Ther.,0031-9023,87,10,1389-1398,"Betker, A.L. and Desai, A. and Nett, C. and Kapadia, N. and Szturm, T.",https://www.embase.com/search/results?subaction=viewrecord&id=L47584284&from=export U2 - L47584284,English,,"T. Szturm, Division o…
rayyan-439431451,Video Game-Based Exercises for Balance Rehabilitation: A Single-Subject Design,2006,,,Arch. Phys. Med. Rehabil.,0003-9993,87,8,1141-1149,"Betker, A.L. and Szturm, T. and Moussavi, Z.K. and Nett, C.",https://www.embase.com/search/results?subaction=viewrecord&id=L44107838&from=export U2 - L44107838,English,,"T. Szturm, School of Medical Rehabilitation, University of Manitoba, Winni…
rayyan-439431453,A French study of the Dominic Interactive,2002,,,Soc. Psychiatry Psychiatr. Epidemiol.,0933-7954,37,9,441-448,"Valla, J.P. and Kovess, V. and Chan Chee, C. and Berthiaume, C. and Vantalon, V. and Piquet, C. and Gras-Vincedon, A. and Martin, C. and Alles-Jardel, M.",https://www.embase.com/search/results?subaction=viewrecord&id=L36076023&from=export U2 - L36076023,English,,"J.P. Va…
rayyan-439431547,Is virtual reality exercise effective in reducing falls among older adults with a history of falls?,2015,,,Physiotherapy,0031-9406,101,,eS1539-eS1540,"Tsang, W.W.N. and Fong, S.S.M. and Tung, K.K. and Fu, A.S.N.",https://www.embase.com/search/results?subaction=viewrecord&id=L72115555&from=export U2 - L72115555,English,,"W.W.N. Tsang, Hong Kong Polytechnic University, Department o…
rayyan-439431549,Balance markers in adolescents at 1-month post-concussion,2015,,,J. Head Trauma Rehabil.,1550-509X,30,3,E82-E83,"Rochefort, C. and Walters-Stewart, C. and Barrowman, N. and Aglipay, M. and Zemek, R. and Sveistrup, H.",https://www.embase.com/search/results?subaction=viewrecord&id=L72287358&from=export U2 - L72287358,English,,"C. Rochefort, University of Ottawa, Ottawa, ON, Canada"…
rayyan-439431555,"The Feasibility and Acceptability of ""Arise"": An Online Substance Abuse Relapse Prevention Program",2015,,,Games Health J,2161-7856,4,2,136-144,"Sanchez, R.P. and Bartel, C.M.",https://www.embase.com/search/results?subaction=viewrecord&id=L616761377&from=export U2 - L616761377,English,,,"OBJECTIVE: The purpose of this study was to test the feasibility and acceptability of a no…
rayyan-439431556,Distantly controlled rehabilitation in chronic stroke,2015,,,Int. J. Stroke,1747-4930,10,,32,"Lyadov, K.V. and Snopkov, P.S. and Shapovalenko, T.V. and Dobrushina, O.R. and Polubedova, S.A. and Sidyakina, I.V.",https://www.embase.com/search/results?subaction=viewrecord&id=L72033797&from=export U2 - L72033797,English,,"K.V. Lyadov, Department, Treatment and Rehabilitation Center, …
rayyan-439431558,Inclusion of exergaming in the rehabilitation of cancer patients: A pilot study,2015,,,Supportive Care Cancer,0941-4355,23,1,S299-S300,"Jahn, P. and Lau, A. and Golla, A. and Schlitt, A. and Mau, W. and Boese, S.",https://www.embase.com/search/results?subaction=viewrecord&id=L72162141&from=export U2 - L72162141,English,,"P. Jahn, Nursing Research Unit, University Hospital Halle (…
rayyan-439431568,Validity of the Nintendo Wii Balance Board to assess weight bearing asymmetry during sit-to-stand and return-to-sit task,2015,,,Gait Posture,"[""1879-2219"", ""0966-6362""]",41,2,676-682,"Abujaber, S. and Gillispie, G. and Marmon, A. and Zeni, J.",https://www.embase.com/search/results?subaction=viewrecord&id=L602450541&from=export U2 - L602450541,English,,"S. Abujaber, Physical T…
rayyan-439431569,Intra-session test-retest reliability of magnitude and structure of center of pressure from the Nintendo Wii Balance Boardâ„¢ for a visually impaired and normally sighted population,2015,,,Gait Posture,"[""1879-2219"", ""0966-6362""]",41,2,482-487,"Jeter, P.E. and Wang, J. and Gu, J. and Barry, M.P. and Roach, C. and Corson, M. and Yang, L. and Dagnelie, G.",https://www.embase.co…
rayyan-439431571,Average in-home gait speed: Investigation of a new metric for mobility and fall risk assessment of elders,2015,,,Gait Posture,"[""1879-2219"", ""0966-6362""]",41,1,57-62,"Stone, E. and Skubic, M. and Rantz, M. and Abbott, C. and Miller, S.",https://www.embase.com/search/results?subaction=viewrecord&id=L603530606&from=export U2 - L603530606,English,,"E. Stone, Department of Electr…
rayyan-439431573,Analysis of virtual reality in a patient with peripheral vestibular disease: Case report,2015,,,AnÃ¡lise da realidade virtual em paciente com vestibulopatia perifÃ©rica: Relato de caso,"[""1984-4905"", ""0104-3579""]",23,2,275-280,"Costa, W.C.C. and BÃ´as, A.V. and Silva, A.M. and dos Reis, L.M. and Kosour, C. and Silva, A.T.",https://www.embase.com/search/results?subaction=viewr…
rayyan-439431577,"The effects of the Nintendoâ„¢ Wii Fit on gait, balance, and quality of life in individuals with incomplete spinal cord injury",2015,,,J. Spinal Cord Med.,"[""2045-7723"", ""1079-0268""]",38,6,777-783,"Wall, T. and Feinn, R. and Chui, K. and Cheng, M.S.",https://www.embase.com/search/results?subaction=viewrecord&id=L606738172&from=export U2 - L606738172,English,,"T. Wall, School…
rayyan-439431580,Exergaming as a viable therapeutic tool to improve static and dynamic balance among older adults and people with idiopathic Parkinson's disease: A systematic review and meta-analysis,2015,,,Front. Aging Neurosci.,1663-4365,7,,,"Harris, D.M. and Rantalainen, T. and Muthalib, M. and Johnson, L. and Teo, W.-P.",https://www.embase.com/search/results?subaction=viewrecord&id=L606803272…
rayyan-439431583,Virtual rehabilitation via Nintendo WiiÂ® and conventional physical therapy effectively treat post-stroke hemiparetic patients,2015,,,Top. Stroke Rehabil.,"[""1945-5119"", ""1074-9357""]",22,4,299-305,"Da Silva Ribeiro, N.M. and Dominguez Ferraz, D. and Pedreira, E. and Pinheiro, I. and Da Silva Pinto, A.C. and Gomes Neto, M. and Dos Santos, L.R.A. and GuimarÃ£es Pozzato, M.G. an…
rayyan-439431585,Usability evaluation of a kinematics focused Kinect therapy program for individuals with stroke,2015,,,Technol Health Care,1878-7401,23,2,143-151,"Brokaw, E.B. and Eckel, E. and Brewer, B.R.",https://www.embase.com/search/results?subaction=viewrecord&id=L612015631&from=export U2 - L612015631,English,,,"BACKGROUND: Continued and frequent use of the affected arm can result in incre…
rayyan-439431588,"Game-based virtual reality training improves sitting balance after spinal cord injury: A single-blinded, randomized controlled trial",2015,,,Med. Sci. Technol.,2329-0072,56,,53-59,"Tak, S. and Choi, W. and Lee, S.",https://www.embase.com/search/results?subaction=viewrecord&id=L614907714&from=export U2 - L614907714,English,,"S. Lee, Department of Physical Therapy, Sahmyook Univer…
rayyan-439431591,Tablet Technology for Rehabilitation after Spinal Cord Injury: a Proof-of-Concept,2015,,,Stud Health Technol Inform,0926-9630,210,,479-483,"Fizzotti, G. and Rognoni, C. and Imarisio, A. and Meneghini, A. and Pistarini, C. and Quaglini, S.",https://www.embase.com/search/results?subaction=viewrecord&id=L615660888&from=export U2 - L615660888,English,,,"Spinal cord injury (SCI) is a …
rayyan-439431592,The effect of Microsoft Kinect application on balance and gait in patient with Multiple Sclerosis: A case report,2015,,,Multipl skleroz tanili olguda Microsoft Kinect uygulamasinin denge ve yÃ¼rÃ¼yÃ¼ÅŸ Ã¼zerine etkisi: Vaka raporu,1300-8757,26,2,S18,"Ayvat, E. and Onursal, Ã–. and Avcu, F. and Demirci, C. and GÃ¼rses, E. and KilinÃ§, M. and Aksoy, S. and Yildirim, S.A.",https://w…
rayyan-439431595,The effect of Nintendo Wii games on weight transfer in stroke patients,2015,,,Stroke hastalarinda Nintendo Wii oyunlarinin aÇ§ilik transferi Ã¼zerine etkisi,1300-8757,26,2,S57,"Ã‡ekok, K. and Tarsuslu ÅžimÅŸek, T.",https://www.embase.com/search/results?subaction=viewrecord&id=L616779322&from=export U2 - L616779322,"[""English"", ""Turkish""]",,"K. Ã‡ekok, Medikalpark Izmir Hastan…
rayyan-439431601,Interactive videogame as rehabilitation tool of patients with chronic respiratory diseases: Preliminary results of a feasibility study,2014,,,Respir. Med.,"[""1532-3064"", ""0954-6111""]",108,10,1516-1524,"Mazzoleni, S. and Montagnani, G. and Vagheggini, G. and Buono, L. and Moretti, F. and Dario, P. and Ambrosino, N.",https://www.embase.com/search/results?subaction=viewrecord&id…
rayyan-439431604,Exergaming in older adults: A scoping review and implementation potential for patients with heart failure,2014,,,Eur. J. Cardiovasc. Nurs.,"[""1873-1953"", ""1474-5151""]",13,5,388-398,"Verheijden Klompstra, L. and Jaarsma, T. and StrÃ¶mberg, A.",https://www.embase.com/search/results?subaction=viewrecord&id=L600057271&from=export U2 - L600057271,English,,"L. Verheijden Klompstra,…
rayyan-439431607,Using commercial video games for falls prevention in older adults: the way for the future?,2014,,,J Geriatr Phys Ther,2152-0895,37,4,166-177,"Pietrzak, E. and Cotea, C. and Pullman, S.",https://www.embase.com/search/results?subaction=viewrecord&id=L604636489&from=export U2 - L604636489,English,,,"BACKGROUND AND PURPOSE: Falls in older adults are an increasingly costly public heal…
rayyan-439431611,Wii balance training for community dwelling elderly persons,2014,,,Arch. Phys. Med. Rehabil.,0003-9993,95,10,e102,"Roopchand-Martin, S.C. and McLean, R. and Gordon, C. and Nelson, G.A.",https://www.embase.com/search/results?subaction=viewrecord&id=L71665854&from=export U2 - L71665854,English,,"S.C. Roopchand-Martin, University of the West Indies, Mona Campus, Trinidad and Tobago"…
rayyan-439431613,Postural balance measured using the Nintendo WII board and clinical tests is worse in people with chronic obstructive pulmonary disease,2014,,,Am. J. Respir. Crit. Care Med.,1073-449X,189,,,"Oliveira, C.C. and Irving, L.B. and Lee, A.L. and Clark, R. and Thompson, M. and Baker, T. and Denehy, L.",https://www.embase.com/search/results?subaction=viewrecord&id=L72042170&from=export …
rayyan-439431619,Clinical feasibility of the Nintendo Wiiâ„¢ for balance training post-stroke: a phase II randomized controlled trial in an inpatient setting,2014,,,Clin Rehabil,1477-0873,28,9,912-923,"Bower, K.J. and Clark, R.A. and McGinley, J.L. and Martin, C.L. and Miller, K.J.",https://www.embase.com/search/results?subaction=viewrecord&id=L604551298&from=export U2 - L604551298,English,,,"OBJ…
rayyan-439431621,Postural balance in chronic obstructive pulmonary disease during an acute exacerbation: A comparison with stable participants and healthy controls,2014,,,Eur. Respir. J.,0903-1936,44,,,"Oliveira, C. and Lee, A. and Irving, L. and Clark, R. and Thompson, M. and Clarke, S. and Baker, T. and Denehy, L.",https://www.embase.com/search/results?subaction=viewrecord&id=L71848498&from=exp…
rayyan-439431625,"Field assessment of balance in 10 to 14 year old children, reproducibility and validity of the Nintendo Wii board",2014,,,BMC Pediatr.,1471-2431,14,1,,"Larsen, L.R. and JÃ¸rgensen, M.G. and Junge, T. and Juul-Kristensen, B. and Wedderkopp, N.",https://www.embase.com/search/results?subaction=viewrecord&id=L53188681&from=export U2 - L53188681,English,,"L.R. Larsen, Institute of Re…
rayyan-439431626,Validity and reliability of the Nintendo Wii Balance Board to assess standing balance and sensory integration in highly functional older adults,2014,,,Int J Rehabil Res,1473-5660,37,2,138-143,"Scaglioni-Solano, P. and AragÃ³n-Vargas, L.F.",https://www.embase.com/search/results?subaction=viewrecord&id=L603800475&from=export U2 - L603800475,English,,,"Standing balance is an importa…
rayyan-439431628,The efficacy ofWii fit training vs. adapted physical activity in elderly subjects on balance: Preliminary results,2014,,,Ann. Phys. Rehabil. Med.,1877-0657,57,,e166,"Paolucci, T. and Morone, G. and Luziatelli, S. and Iosa, M. and Paolucci, S. and Vulpiani, M. and Zangrando, F. and Saraceni, V.M. and Baldari, C. and Guidetti, L.",https://www.embase.com/search/results?subaction=vie…
rayyan-439431629,Virtual reality interface devices in the reorganization of neural networks in the brain of patients with neurological diseases,2014,,,Neural. Regen. Res.,"[""1876-7958"", ""1673-5374""]",9,8,888-896,"Gatica-Rojas, V. and MÃ©ndez-Rebolledo, G.",https://www.embase.com/search/results?subaction=viewrecord&id=L373226928&from=export U2 - L373226928,English,,"V. Gatica-Rojas, Laboratory…
rayyan-439431631,Does movement proficiency impact on exergaming performance?,2014,,,Hum. Mov. Sci.,"[""0167-9457"", ""1872-7646""]",34,1,1-11,"Reynolds, J.E. and Thornton, A.L. and Lay, B.S. and Braham, R. and Rosenberg, M.",https://www.embase.com/search/results?subaction=viewrecord&id=L372661769&from=export U2 - L372661769,English,,"J.E. Reynolds, School of Sport Science, Exercise and Health, Un…
rayyan-439431633,Visual and somatosensory contributions to Center of Pressure (COP) balance in a legally blind and normally sighted group using the Nintendo Wii Balance BoardÂ®,2014,,,Invest. Ophthalmol. Vis. Sci.,0146-0404,55,13,165,"Jeter, P.E. and Gu, J. and Roach, C. and Corson, M. and Yang, L. and Dagnelie, G.",https://www.embase.com/search/results?subaction=viewrecord&id=L616117352&from=exp…
rayyan-439431634,A Stroop Stepping Test (SST) using low-cost computer game technology discriminates between older fallers and non-fallers,2014,,,Age Ageing,"[""0002-0729"", ""1468-2834""]",43,2,285-289,"Schoene, D. and Smith, S.T. and Davies, T.A. and Delbaere, K. and Lord, S.R.",https://www.embase.com/search/results?subaction=viewrecord&id=L372445847&from=export U2 - L372445847,English,,"S.R. Lo…
rayyan-439431635,Impact of WII-FIT on rehab in real world setting: A case control study,2014,,,J. Am. Geriatr. Soc.,0002-8614,62,,S238,"Padala, K.P. and Padala, P.R. and Dennis, R.A. and Garner, K.K. and Bopp, M.M. and Dubbert, P.M. and Roberson, P.K. and Sullivan, D.H.",https://www.embase.com/search/results?subaction=viewrecord&id=L71470808&from=export U2 - L71470808,English,,"K.P. Padala, GRECC…
rayyan-439431638,New technologies and dementia,2014,,,Neurobiol. Aging,0197-4580,35,,S22-S23,"Tsolaki, M. and Hadjileontiadis, L. and Votis, K. and Tzovaras, D. and Tsiatsios, T. and Demetriadis, S. and Tarnanas, I. and Bamidis, P.",https://www.embase.com/search/results?subaction=viewrecord&id=L71888530&from=export U2 - L71888530,English,,"M. Tsolaki, 3rd Department of Neurology, Aristotle Univer…
rayyan-439431644,Effects of using the Nintendo Wii Fit Plus Platform in the sensorimotor training of gait disorders in Parkinson's disease,2014,,,Neurol. Int.,"[""2035-8385"", ""2035-8377""]",6,1,,"GonÃ§alves, G.B. and Leite, M.A.A. and Orsini, M. and Pereira, J.S.",https://www.embase.com/search/results?subaction=viewrecord&id=L372199211&from=export U2 - L372199211,English,,"J. S. Pereira, Setor …
rayyan-439431645,An augmented reality home-training system based on the mirror training and imagery approach,2014,,,Behav. Res. Methods,"[""1554-3528"", ""1554-351X""]",46,3,634-640,"Trojan, J. and Diers, M. and Fuchs, X. and Bach, F. and Bekrater-Bodmann, R. and Foell, J. and Kamping, S. and Rance, M. and MaaÃŸ, H. and Flor, H.",https://www.embase.com/search/results?subaction=viewrecord&id=L1373…
rayyan-439431648,A qualitative study exploring the usability of Nintendo Wii Fit among persons with multiple sclerosis.,2014,,,Occup Ther Int,1557-0703,21,1,21-32,"Plow, M. and Finlayson, M.",https://www.embase.com/search/results?subaction=viewrecord&id=L372795610&from=export U2 - L372795610,English,,M. Plow,"The purpose of this study was to examine the usability of Nintendo Wii Fit to promote ph…
rayyan-439431649,Impairment of dynamic single-leg balance performance in individuals with hip chondropathy,2014,,,Arthritis Care Res.,"[""2151-4658"", ""2151-464X""]",66,5,709-716,"Hatton, A.L. and Kemp, J.L. and Brauer, S.G. and Clark, R.A. and Crossley, K.M.",https://www.embase.com/search/results?subaction=viewrecord&id=L372935899&from=export U2 - L372935899,English,,"A.L. Hatton, School of Hea…
rayyan-439431651,Point-of-care-testing of standing posture with Wii balance board and microsoft kinect during transcranial direct current stimulation: A feasibility study,2014,,,NeuroRehabilitation,"[""1878-6448"", ""1053-8135""]",34,4,789-798,"Dutta, A. and Chugh, S. and Banerjee, A. and Dutta, A.",https://www.embase.com/search/results?subaction=viewrecord&id=L373391491&from=export U2 - L3733914…
rayyan-439431652,"Effect of a novel video game on stroke knowledge of 9- To lo-year-old, low-income children",2014,,,Stroke,"[""1524-4628"", ""0039-2499""]",45,3,889-892,"Williams, O. and Hecht, M.F. and DeSorbo, A.L. and Huq, S. and Noble, J.M.",https://www.embase.com/search/results?subaction=viewrecord&id=L373561568&from=export U2 - L373561568,English,,"O. Williams, Department of Neurology, Neu…
rayyan-439431659,The effect of Xbox Kinect intervention on balance ability for previously injured young competitive male athletes: A preliminary study,2014,,,Phys. Ther. Sport,"[""1873-1600"", ""1466-853X""]",15,3,148-155,"Vernadakis, N. and Derri, V. and Tsitskari, E. and Antoniou, P.",https://www.embase.com/search/results?subaction=viewrecord&id=L52866647&from=export U2 - L52866647,English,,"N.…
rayyan-439431660,"Feasibility, safety and outcomes of playing Kinect Adventures!â„¢ for people with Parkinson's disease: A pilot study",2014,,,Physiotherapy,"[""1873-1465"", ""0031-9406""]",100,2,162-168,"Pompeu, J.E. and Arduini, L.A. and Botelho, A.R. and Fonseca, M.B.F. and Pompeu, S.M.A.A. and Torriani-Pasin, C. and Deutsch, J.E.",https://www.embase.com/search/results?subaction=viewrecord&id=…
rayyan-439431672,Whole body center of mass estimation with portable sensors: using the statically equivalent serial chain and a Kinect,2014,,,Sensors (Basel),1424-8220,14,9,16955-16971,"GonzÃ¡lez, A. and Hayashibe, M. and Bonnet, V. and Fraisse, P.",https://www.embase.com/search/results?subaction=viewrecord&id=L604993361&from=export U2 - L604993361,English,,,"The trajectory of the whole body cent…
rayyan-439431673,Choice stepping reaction time test using exergame technology for fall risk assessment in older people,2014,,,Conf Proc IEEE Eng Med Biol Soc,1557-170X,2014,,6957-6960,"Ejupi, A. and Brodie, M. and Gschwind, Y.J. and Schoene, D. and Lord, S. and Delbaere, K.",https://www.embase.com/search/results?subaction=viewrecord&id=L606605064&from=export U2 - L606605064,English,,,"Accidental …
rayyan-439431675,"Affordable, automatic quantitative fall risk assessment based on clinical balance scales and Kinect data",2014,,,Conf Proc IEEE Eng Med Biol Soc,1557-170X,2014,,3500-3503,"Colagiorgio, P. and Romano, F. and Sardi, F. and Moraschini, M. and Sozzi, A. and Bejor, M. and Ricevuti, G. and Buizza, A. and Ramat, S.",https://www.embase.com/search/results?subaction=viewrecord&id=L6066564…
rayyan-439431677,Usability testing of gaming and social media applications for stroke and cerebral palsy upper limb rehabilitation,2014,,,Conf Proc IEEE Eng Med Biol Soc,1557-170X,2014,,3602-3605,"ValdÃ©s, B.A. and Hilderman, C.G. and Hung, C.-T. and Shirzad, N. and Van der Loos, H.F.",https://www.embase.com/search/results?subaction=viewrecord&id=L606793172&from=export U2 - L606793172,English,,,"…
rayyan-439431681,Balance training interventions for balance impairment and function in people with multiple sclerosis: A systematic review protocol,2013,,,JBI Database Syst. Rev. Implement. Rep.,2202-4433,11,10,55-67,"Ellis, B. and Blackburn, M. and Bath-Hextall, F.",https://www.embase.com/search/results?subaction=viewrecord&id=L370288242&from=export U2 - L370288242,English,,"B. Ellis, The Nottin…
rayyan-439431682,Six weeks of unsupervised WiiFit game play improves balance and gait speed in independent older adults aged 65-84 years,2013,,,J. Sci. Med. Sport,1440-2440,16,,e53,"Nicholson, V. and Burkett, B. and McKean, M.",https://www.embase.com/search/results?subaction=viewrecord&id=L71305903&from=export U2 - L71305903,English,,"V. Nicholson, University of the Sunshine Coast, Australia","In…
rayyan-439431689,"Effects of short-term active video game play on community adults: Under International Classification of Functioning, Disability and Health consideration",2013,,,Chin. Med. J.,0366-6999,126,12,2313-2319,"Tseng, W.-C. and Hsieh, R.-L.",https://www.embase.com/search/results?subaction=viewrecord&id=L369157799&from=export U2 - L369157799,English,,"R.-L. Hsieh, Department of Physical …
rayyan-439431690,Efficacy of Nintendo Wii training on mechanical leg muscle function and postural balance in community-dwelling older adults: a randomized controlled trial.,2013,,,J. Gerontol. A Biol. Sci. Med. Sci.,1758-535X,68,7,845-852,"Jorgensen, M.G. and Laessoe, U. and Hendriksen, C. and Nielsen, O.B. and Aagaard, P.",https://www.embase.com/search/results?subaction=viewrecord&id=L369635777&…
rayyan-439431697,Training on the NintendoÂ® Wii Fitâ„¢ Balance Board improves static balance in college-aged females,2013,,,Gazz. Med. Ital. Arch. Sci. Med.,0393-3660,172,4,283-288,"Bryan, R.B. and Jung, A.P. and Petrella, J.K.",https://www.embase.com/search/results?subaction=viewrecord&id=L369074017&from=export U2 - L369074017,English,,"A.P. Jung, 800 Lakeshore Dr, Birmingham, AL 35229, United S…
rayyan-439431704,Virtual reality and its benefit for improving balance in older adults with peripheral insensate neuropathy,2013,,,J. Am. Geriatr. Soc.,0002-8614,61,,S183,"Grewal, G.S. and Sayeed, R. and Schwenk, M. and Bharara, M. and Menzies, R. and Talal, T.K. and Armstrong, D. and Najafi., B.",https://www.embase.com/search/results?subaction=viewrecord&id=L71038507&from=export U2 - L71038507,E…
rayyan-439431711,Energy metabolism during activity-promoting video games practice in subjects with spinal cord injury: Evidences for health promotion,2013,,,Eur. J. Phys. Rehabil. Med.,1973-9087,49,1,23-29,"Gaffurini, P. and Bissolotti, L. and Calza, S. and Calabretto, C. and Orizio, C. and Gobbo, M.",https://www.embase.com/search/results?subaction=viewrecord&id=L369056067&from=export U2 - L36905…
rayyan-439431716,Visual feedback training using WII Fit improves balance in Parkinson's disease.,2013,,,Folia Med Cracov,0015-5616,53,1,65-78,"Zalecki, T. and Gorecka-Mazur, A. and Pietraszko, W. and Surowka, A.D. and Novak, P. and Moskala, M. and Krygowska-Wajs, A.",https://www.embase.com/search/results?subaction=viewrecord&id=L373495499&from=export U2 - L373495499,English,,T. Zalecki,"Postural …
rayyan-439439885,Media use in school-aged children and adolescents,2016,,,Pediatrics,"[""1098-4275"", ""0031-4005""]",138,5,,"Hill, D. and Ameenuddin, N. and Chassiakos, Y.R. and Cross, C. and Radesky, J. and Hutchinson, J. and Boyd, R. and Mendelson, R. and Moreno, M.A. and Smith, J. and Swanson, W.S.",https://www.embase.com/search/results?subaction=viewrecord&id=L613232432&from=export U2 - L613…
rayyan-439439888,Virtual gaming to develop students' pediatric nursing skills: A usability test,2016,,,Nurse Educ Today,1532-2793,46,,81-85,"Verkuyl, M. and Atack, L. and Mastrilli, P. and Romaniuk, D.",https://www.embase.com/search/results?subaction=viewrecord&id=L615390106&from=export U2 - L615390106,English,,,"BACKGROUND: As competition for specialty clinical placements increases, there is an …
rayyan-439439892,Impact of Cognitive Loading on Postural Control in Parkinsonâ€™s Disease With Freezing of Gait,2016,,,Gerontol. Geriatr. Med.,2333-7214,2,,,"Buated, W. and Lolekha, P. and Hidaka, S. and Fujinami, T.",https://www.embase.com/search/results?subaction=viewrecord&id=L624172084&from=export U2 - L624172084,English,,"W. Buated, Skill Science Laboratory, School of Knowledge Science, Japa…
rayyan-439439898,Feasibility of Using Tetrax Biofeedback Video Games for Balance Training in Patients With Chronic Hemiplegic Stroke,2016,,,PM R,1934-1482,8,10,962-970,"Hung, J.-W. and Yu, M.-Y. and Chang, K.-C. and Lee, H.-C. and Hsieh, Y.-W. and Chen, P.-C.",https://www.embase.com/search/results?subaction=viewrecord&id=L610888899&from=export U2 - L610888899,English,,J.-W. Hung,"Background Decre…
rayyan-439439902,Effects of Nintendo Wii-FitÂ® video games on balance in children with mild cerebral palsy,2016,,,Pediatr. Int.,"[""1442-200X"", ""1328-8067""]",58,10,1042-1050,"Tarakci, D. and Ersoz Huseyinsinoglu, B. and Tarakci, E. and Razak Ozdincler, A.",https://www.embase.com/search/results?subaction=viewrecord&id=L611873729&from=export U2 - L611873729,English,,"D. Tarakci, Division of Phys…
rayyan-439439906,Fall risk assessment: The potential for home-based technology,2016,,,Arch. Phys. Med. Rehabil.,1532-821X,97,10,e46,"Moon, Y. and Roeing, K.. and Amouyal, Y. and Ramkrishnan, V. and Ratnam, R. and Sosnoff, J.J.",https://www.embase.com/search/results?subaction=viewrecord&id=L612945172&from=export U2 - L612945172,English,,"Y. Moon, University of Illinois at Urbana-Champaign, United …
rayyan-439439910,"Effects of cognitive-motor dual task training with the Bio Rescue force platform on cognition, balance and dual task performance in institutionalized older adults",2016,,,Eur. Geriatr. Med.,1878-7649,7,,S156,"Vermeylen, W. and Delbroek, T. and Spildooren, J.",https://www.embase.com/search/results?subaction=viewrecord&id=L613002432&from=export U2 - L613002432,English,,"W. Vermeyl…
rayyan-439439913,The effect of falling history on balance among hypertensive geriatric individuals,2016,,,Eur. Geriatr. Med.,1878-7649,7,,S147-S148,"Hajebrahimi, F. and Algun, Z.C.",https://www.embase.com/search/results?subaction=viewrecord&id=L613002738&from=export U2 - L613002738,English,,"F. Hajebrahimi, Istanbul Medipol University, Istanbul, Turkey","Objectives: The higher incidence of hypert…
rayyan-439439917,Healthy active ageing supported by technological environment: The DOREMI experience,2016,,,Eur. Geriatr. Med.,1878-7649,7,,S226-S227,"Vozzi, F. and Fortunati, L. and Gallicchio, C. and Palumbo, F. and Micheli, A. and Chessa, S. and Ferro, E. and Parodi, O.",https://www.embase.com/search/results?subaction=viewrecord&id=L613002845&from=export U2 - L613002845,English,,"F. Vozzi, Ins…
rayyan-439439923,Predicting fall risk in stroke survivors: A novel measurement using kinect based system,2016,,,Int. J. Stroke,1747-4949,11,,127,"Das, A. and Sinha, S. and Chakravarty, K. and Bhowmick, B. and Sinha, A.",https://www.embase.com/search/results?subaction=viewrecord&id=L615264173&from=export U2 - L615264173,English,,"A. Das, AMRI Institute of Neurosciences, Dept of Neurorehabilitation…
rayyan-439439927,The impact of Nintendo Wii fit games on the balance and functionality of multiple sclerosis patients: A randomized controlled study,2016,,,Mult. Scler.,1477-0970,22,,826,"Zenginler, Y. and Tarakci, E. and Kurtuncu, M. and Razak Ozdincler, A.",https://www.embase.com/search/results?subaction=viewrecord&id=L612359706&from=export U2 - L612359706,English,,"Y. Zenginler, Biruni Univers…
rayyan-439439930,Balancing for gross motor ability differences in exercise videogames between youth with cerebral palsy at gross motor function classification system levels II and III,2016,,,Dev. Med. Child Neurol.,1469-8749,58,,110-111,"Macintosh, A. and Switzer, L. and Hwang, S. and Hernandez, H. and Moran, D. and Schneider, A. and Graham, T. and Fehlings, D.",https://www.embase.com/search/resu…
rayyan-439439934,Effects of Virtual Reality Training (Exergaming) Compared to Alternative Exercise Training and Passive Control on Standing Balance and Functional Mobility in Healthy Community-Dwelling Seniors: A Meta-Analytical Review,2016,,,Sports Med,1179-2035,46,9,1293-1309,"Donath, L. and RÃ¶ssler, R. and Faude, O.",https://www.embase.com/search/results?subaction=viewrecord&id=L615188680&fro…
rayyan-439439949,Effect of affordable technology on physical activity levels and mobility outcomes in rehabilitation: A protocol for the Activity and MObility UsiNg Technology (AMOUNT) rehabilitation trial,2016,,,BMJ Open,2044-6055,6,6,,"Hassett, L. and Van Den Berg, M. and Lindley, R.I. and Crotty, M. and McCluskey, A. and Van Der Ploeg, H.P. and Smith, S.T. and Schurr, K. and Killington, M. and…
rayyan-439439952,Virtual-reality balance training with Nintendo-Wii games improves dynamic balance in Parkinson's disease patients,2016,,,Mov. Disord.,1531-8257,31,,S656,"Lee, G.-H.",https://www.embase.com/search/results?subaction=viewrecord&id=L612037082&from=export U2 - L612037082,English,,"G.-H. Lee, Cheon-An, South Korea","Objective: This study was to investigate the effectiveness of a 8- wee…
rayyan-439439954,"Physical therapy, a third wheel in the management of parkinson's disease",2016,,,Mov. Disord.,1531-8257,31,,S576,"Alvarez, M.V. and Rodriguez, M.",https://www.embase.com/search/results?subaction=viewrecord&id=L612037347&from=export U2 - L612037347,English,,"M.V. Alvarez, San Antonio, TX, United States","Objective: To reinforce the importance of physical therapy in the management…
rayyan-439439957,Clinical benefits of vestibular rehabilitation in neurodegenerative diseases,2016,,,Mov. Disord.,1531-8257,31,,S684,"Zeigelboim, B.S. and Santos, G.B. and Teive, H.A.G. and Severiano, M.I.R. and Porto, C.M.",https://www.embase.com/search/results?subaction=viewrecord&id=L612037858&from=export U2 - L612037858,English,,"B.S. Zeigelboim, Curitiba, Brazil","Objective: To assess the be…
rayyan-439439959,"Effect of European physiotherapy guideline for Parkinson's disease and Microsoft KinectÂ® adventures games training on postural control, cognition and quality of life: Randomized clinical trial",2016,,,Mov. Disord.,1531-8257,31,,S184,"Pompeu, J.E. and Silva, K.G. and Freitas, T.B. and Nuvolini, R.A. and DonÃ¡, F. and Torriani-Pasin, C. and GanaÃ§a, F.F. and Ferraz, H.B.",https:/…
rayyan-439439961,Virtual rehabilitation: A therapy for Parkinsonism?,2016,,,Mov. Disord.,1531-8257,31,,S619-S620,"Zeigelboim, B.S. and Santos, G.J.B. and Severiano, M.I.R. and Teive, H.A.G. and Lacerda, A.B.M. and Porto, C.M.",https://www.embase.com/search/results?subaction=viewrecord&id=L612039128&from=export U2 - L612039128,English,,"B.S. Zeigelboim, Curitiba, Brazil","Objective: To determine t…
rayyan-439439966,Multiple sclerosis patients' experiences in relation to the impact of the kinect virtual home-exercise programme: a qualitative study,2016,,,Eur J Phys Rehabil Med,1973-9095,52,3,347-355,"Palacios-CeÃ±a, D. and Ortiz-Gutierrez, R.M. and Buesa-Estellez, A. and GalÃ¡n-Del-RÃ­o, F. and Cachon Perez, J.M. and MartÃ­nez-Piedrola, R. and Velarde-Garcia, J.F. and Cano-DE-LA-Cuerda, R.",…
rayyan-439439968,The use of 3D surface-imaging for volumetric measurement within an obese population-a feasibility study,2016,,,Obes. Facts,1662-4033,9,,197,"Clarkson, S. and Simpson, C. and Broom, D.R. and Flint, S. and Wheat, J.S.",https://www.embase.com/search/results?subaction=viewrecord&id=L72316047&from=export U2 - L72316047,English,,"S. Clarkson, Sheffield Hallam University, United Kingdom…
rayyan-439439974,Feasibility of an Exoskeleton-Based Interactive Video Game System for Upper Extremity Burn Contractures,2016,,,PM R,1934-1482,8,5,445-452,"Schneider, J.C. and Ozsecen, M.Y. and Muraoka, N.K. and Mancinelli, C. and Della Croce, U. and Ryan, C.M. and Bonato, P.",https://www.embase.com/search/results?subaction=viewrecord&id=L607128252&from=export U2 - L607128252,English,,"J.C. Schne…
rayyan-439439976,Prevention of falls in older people living in the community,2016,,,BMJ (Online),"[""1756-1833"", ""0959-8146""]",353,,,"Vieira, E.R. and Palmer, R.C. and Chaves, P.H.M.",https://www.embase.com/search/results?subaction=viewrecord&id=L610167933&from=export U2 - L610167933,English,,"E.R. Vieira, 11200 SW 8st, AHC3-430, Miami, FL, United States","The number of people living into olde…
rayyan-439439983,A systematic review of the characteristics and validity of monitoring technologies to assess Parkinson's disease,2016,,,J. NeuroEng. Rehabil.,1743-0003,13,1,,"Godinho, C. and Domingos, J. and Cunha, G. and Santos, A.T. and Fernandes, R.M. and Abreu, D. and GonÃ§alves, N. and Matthews, H. and Isaacs, T. and Duffen, J. and Al-Jawad, A. and Larsen, F. and Serrano, A. and Weber, P. a…
rayyan-439439984,Testing the effects of narrative and play on physical activity among breast cancer survivors using mobile apps: Study protocol for a randomized controlled trial,2016,,,BMC Cancer,1471-2407,16,1,,"Lyons, E.J. and Baranowski, T. and Basen-Engquist, K.M. and Lewis, Z.H. and Swartz, M.C. and Jennings, K. and Volpi, E.",https://www.embase.com/search/results?subaction=viewrecord&id=L60…
rayyan-439439990,Virtual reality exercise to improve balance control in older adults at risk of falling,2016,,,Hong Kong Med J,1024-2708,22,,S19-S22,"Tsang, W.W. and Fu, A.S.",https://www.embase.com/search/results?subaction=viewrecord&id=L616255425&from=export U2 - L616255425,English,,,,"RAYYAN-INCLUSION: {""Candice""=>""Excluded""} | RAYYAN-EXCLUSION-REASONS: patient",,aged
rayyan-439440006,Usability evaluation of low-cost virtual reality hand and arm rehabilitation games,2016,,,J. Rehabil. Res. Dev.,"[""1938-1352"", ""0748-7711""]",53,3,321-334,"Seo, N.J. and Arun Kumar, J. and Hur, P. and Crocher, V. and Motawar, B. and Lakshminarayanan, K.",https://www.embase.com/search/results?subaction=viewrecord&id=L610366669&from=export U2 - L610366669,English,,"N.J. Seo, 151…
rayyan-439440049,Merging technology and clinical research for optimized postsurgical rehabilitation of lung cancer patients,2016,,,Ann. Transl. Med.,"[""2305-5847"", ""2305-5839""]",4,2,,"Hoffman, A.J. and Brintnall, R.A. and Cooper, J.",https://www.embase.com/search/results?subaction=viewrecord&id=L611376270&from=export U2 - L611376270,English,,"A.J. Hoffman, Michigan State University, College o…
rayyan-439440062,The effect of Nintendo Wii games on balance and upper extremity functions in patients with stroke,2016,,,Ä°nme hastalarinda Nintendo Wii oyunlarinin denge ve Ã¼st ekstremite fonksiyonlarina etkisi,1300-8757,27,2,61-71,"Ã‡ekok, K. and Tarsuslu ÅžimÅŸek, T.",https://www.embase.com/search/results?subaction=viewrecord&id=L613989835&from=export U2 - L613989835,Turkish,,"T. Tarsuslu Åž…
rayyan-439440066,Validity and reliability of an open access Wii Balance Board-based posturography,2016,,,Brain Inj.,1362-301X,30,5,547-548,"Latorre, J. and Llorens, R. and NoÃ©, E. and Keshner, E.",https://www.embase.com/search/results?subaction=viewrecord&id=L614042021&from=export U2 - L614042021,English,,"J. Latorre, Instituto Interuniversitario De Invest. En Bioingenieria Y Tecnologia Orientad…
rayyan-439440086,Video and computer-based interactive exercises are safe and improve task-specific balance in geriatric and neurological rehabilitation: a randomised trial,2016,,,J Physiother,1836-9561,62,1,20-28,"van den Berg, M. and Sherrington, C. and Killington, M. and Smith, S. and Bongers, B. and Hassett, L. and Crotty, M.",https://www.embase.com/search/results?subaction=viewrecord&id=L6166…
rayyan-439440088,Food and beverage consumption and sedentary behaviours in european preschoolers: The toybox-study,2016,,,Rev. Esp. Nutr. Humana Diet.,2173-1292,20,,493,"Miguel-Berges, M.L. and Santaliestra-Pasias, A.M. and Mouratidou, T. and Androutsos, O. and De Craemer, M. and Pinket, A.-S. and Birnbaum, J. and Koletzko, B. and Iotova, V. and Usheva, N. and Socha, P. and Kulaga, Z. and Manios,…
rayyan-439440091,"The effects of Nintendo Wii balance board training on walking, quality of life and depression in Parkinson's disease patients - Pilot study",2016,,,J. Parkinson's Dis.,1877-718X,6,,199-200,"Budimlic, S.P. and Rajnar, R. and Kambic, L. and JanÅ¡a, J. and Koritnik, R. and Trpkov, K. and Ocepek, L. and KriÅ¾nar, N.Z. and PraÅ¾nikar, A. and PirtoÅ¡ek, Z. and TroÅ¡t, M.",https://www.…
rayyan-439440094,Effects of cognitive loading on standing balance and postural stability in Parkinson's disease patients with freezing of gait,2016,,,Parkinsonism Relat. Disord.,1353-8020,22,,e13-e14,"Buated, W. and Lolekha, P. and Fujinami, T. and Hidaka, S. and Kashyap, N.",https://www.embase.com/search/results?subaction=viewrecord&id=L72163194&from=export U2 - L72163194,English,,"W. Buated, Sc…
rayyan-439440113,Is Nintendo Wii an Effective Intervention for Individuals With Stroke? A Systematic Review and Meta-Analysis,2015,,,J. Am. Med. Dir. Assoc.,"[""1538-9375"", ""1525-8610""]",16,11,923-932,"Cheok, G. and Tan, D. and Low, A. and Hewitt, J.",https://www.embase.com/search/results?subaction=viewrecord&id=L605505882&from=export U2 - L605505882,English,,"D. Tan, Department of Physiothera…
rayyan-439440116,Multicomponent physical exercise with simultaneous cognitive training to enhance dual-task walking of older adults: A secondary analysis of a 6-month randomized controlled trial with I-year follow-up,2015,,,Clin. Interventions Aging,"[""1178-1998"", ""1176-9092""]",10,,1711-1732,"Eggenberger, P. and Theill, N. and Holenstein, S. and Schumacher, V. and de Bruin, E.D.",https://www.…
rayyan-439440118,Sensor-Based Interactive Balance Training with Visual Joint Movement Feedback for Improving Postural Stability in Diabetics with Peripheral Neuropathy: A Randomized Controlled Trial,2015,,,Gerontology,"[""1423-0003"", ""0304-324X""]",61,6,567-574,"Grewal, G.S. and Schwenk, M. and Lee-Eng, J. and Parvaneh, S. and Bharara, M. and Menzies, R.A. and Talal, T.K. and Armstrong, D.G. an…
rayyan-439440125,"User Assessment of ""InsuOnLine,"" a Game to Fight Clinical Inertia in Diabetes: A Pilot Study",2015,,,Games Health J,2161-7856,4,5,335-343,"Diehl, L.A. and de Souza, R.M. and Gordan, P.A. and Esteves, R.Z. and Coelho, I.C.",https://www.embase.com/search/results?subaction=viewrecord&id=L614818866&from=export U2 - L614818866,English,,,"OBJECTIVE: We performed a pilot study to ass…
rayyan-439440128,Training Advanced Practice Providers to Collect Functional Outcomes After Fragility Fractures,2015,,,Geriatr. Orthop. Surg. Rehabit.,"[""2151-4593"", ""2151-4585""]",6,3,130-139,"Wang, T.L. and Ames, T.D. and Le, K.M. and Wee, C. and Phieffer, L.S. and Quatman, C.E.",https://www.embase.com/search/results?subaction=viewrecord&id=L605652052&from=export U2 - L605652052,English,,"C.E…
rayyan-439440133,Effects of training using an active video game on agility and balance,2015,,,J Sports Med Phys Fitness,0022-4707,55,9,914-921,"Su, H. and Chang, Y.-K. and Lin, Y.-J. and Chu, I.-H.",https://www.embase.com/search/results?subaction=viewrecord&id=L615161226&from=export U2 - L615161226,English,,,"AIM: The aim of this paper was to examine the effects of training using Xbox Kinect on a…
rayyan-439440139,Unsupervised interactive video-based balance training to improve balance in older adults: A pilot study,2015,,,Eur. Geriatr. Med.,1878-7649,6,,S108,"Lamoth, C. and Van Diest, M. and Stegenga, J. and Verkerke, B. and Postema, K.",https://www.embase.com/search/results?subaction=viewrecord&id=L72037442&from=export U2 - L72037442,English,,"C. Lamoth, University Medical Centre Groning…
rayyan-439440146,Binocular versus standard occlusion or blurring treatment for unilateral amblyopia in children aged three to eight years,2015,,,Cochrane Database Syst. Rev.,1465-1858,2015,8,,"Tailor, V. and Bossi, M. and Bunce, C. and Greenwood, J.A. and Dahlmann-Noor, A.",https://www.embase.com/search/results?subaction=viewrecord&id=L620549208&from=export U2 - L620549208,English,,"A. Dahlmann-N…
rayyan-439440150,Combining qualitative and quantitative methods to analyze serious games outcomes: A pilot study for a new cognitive screening tool,2015,,,Conf Proc IEEE Eng Med Biol Soc,1557-170X,2015,,1327-1330,"Vallejo, V. and Mitache, A.V. and Tarnanas, I. and Muri, R. and Mosimann, U.P. and Nef, T.",https://www.embase.com/search/results?subaction=viewrecord&id=L621373364&from=export U2 - L62…
rayyan-439440152,Socioeconomic status associations with body mass index in adolescents of Brazil and Europe: The mediation effect of energy balance-related behaviors,2015,,,Eur. J. Epidemiol.,0393-2990,30,8,829-830,"Nascimento-Ferreira, M.V. and Rendo-Urteaga, T. and De Moraes, A.C.F. and Jimenez-PavÃ³n, D. and Kafatos, A. and De Henauw, S. and Androutsos, O. and Roccaldo, R. and Gottrand, F.",ht…
rayyan-439440161,The Effects of Nursing Interventions Utilizing Serious Games That Promote Health Activities on the Health Behaviors of Seniors,2015,,,Games Health J,2161-7856,4,3,175-182,"Lee, H. and Kim, J. and Kim, K.S.",https://www.embase.com/search/results?subaction=viewrecord&id=L616761412&from=export U2 - L616761412,English,,,"OBJECTIVES: Seniors, during their senescence, experience diffic…
rayyan-439440164,Home-Based Computer Gaming in Vestibular Rehabilitation of Gaze and Balance Impairment,2015,,,Games Health J,2161-7856,4,3,211-220,"Szturm, T. and Reimer, K.M. and Hochman, J.",https://www.embase.com/search/results?subaction=viewrecord&id=L616761452&from=export U2 - L616761452,English,,,"Disease or damage of the vestibular sense organs cause a range of distressing symptoms and fu…
rayyan-439440168,Auditory cues on postural control in Parkinson's disease: A pilot study,2015,,,Mov. Disord.,0885-3185,30,,S266-S268,"Buated, W. and Fujinami, T. and Hidaka, S. and Kashyap, N.",https://www.embase.com/search/results?subaction=viewrecord&id=L71965675&from=export U2 - L71965675,English,,"W. Buated, Nomi, Japan","Objective: To evaluate the effects of auditory cues toward postural con…
rayyan-439440170,Rapid stepping time on 'virtual' objects correlates with measures of balance and fear of falling in elderly individuals,2015,,,Physiotherapy,0031-9406,101,,eS189,"Laufer, Y. and Burstin, A. and Brown, R. and Korsensky, O. and Hutzler, Y.",https://www.embase.com/search/results?subaction=viewrecord&id=L72113845&from=export U2 - L72113845,English,,"Y. Laufer, University of Haifa, Ph…
rayyan-439440173,Effects of transcranial direct current stimulation on balance in healthy adults,2015,,,Physiotherapy,0031-9406,101,,eS229,"Chen, T.-Y. and Hwang, I.-S. and Chang, G.-C.",https://www.embase.com/search/results?subaction=viewrecord&id=L72113898&from=export U2 - L72113898,English,,"T.-Y. Chen, National Cheng Kung University, Physical Therapy, Tainan, Taiwan","Background: tDCS (transc…
rayyan-439440175,Effect of video game commercial on short term balance training in Thai elderly,2015,,,Physiotherapy,0031-9406,101,,eS398,"Pooranawatthanakul, K. and Foongchomcheay, A.",https://www.embase.com/search/results?subaction=viewrecord&id=L72114121&from=export U2 - L72114121,English,,"K. Pooranawatthanakul, Chulalongkorn University, Department of Physical Therapy, Bangkok, Thailand","Bac…
rayyan-439440177,Can active video games enhance motor coordination in children with developmental coordination disorder?,2015,,,Physiotherapy,0031-9406,101,,eS680,"Straker, L. and Campbell, A. and Howie, E. and Smith, A. and Piek, J. and Jensen, L. and Pollock, C.",https://www.embase.com/search/results?subaction=viewrecord&id=L72114461&from=export U2 - L72114461,English,,"L. Straker, Curtin Unive…
rayyan-439440179,Virtual reality training for fall prevention,2015,,,Physiotherapy,0031-9406,101,,eS732-eS733,"Kawaida, Y. and Fukudome, K. and Uejima, A. and Nishi, T. and Hata, K. and Taniyama, S. and Oowatashi, A. and Yone, K.",https://www.embase.com/search/results?subaction=viewrecord&id=L72114531&from=export U2 - L72114531,English,,"Y. Kawaida, Kagoshima University, Graduate School of Health…
rayyan-439454265,Feasibility and effects of cognitiveâ€“motor exergames on fall risk factors in typical and atypical Parkinsonâ€™s inpatients: a randomized controlled pilot study,2023,,,Eur. J. Med. Res.,"[""2047-783X"", ""0949-2321""]",28,1,,"JÃ¤ggi, S. and Wachter, A. and Adcock, M. and de Bruin, E.D. and MÃ¶ller, J.C. and Marks, D. and Schweinfurther, R. and Giannouli, E.",https://www.embase.c…
rayyan-439454269,"Effectiveness of virtual reality games in improving physical function, balance and reducing falls in balance-impaired older adults: A systematic review and meta-analysis",2023,,,Arch. Gerontol. Geriatr.,"[""1872-6976"", ""0167-4943""]",108,,,"Ren, Y. and Lin, C. and Zhou, Q. and Yingyuan, Z. and Wang, G. and Lu, A.",https://www.embase.com/search/results?subaction=viewrecord&id=L…
rayyan-439454272,Pre-frail older adults show improved cognition with StayFitLonger computerized homeâ€“based training: a randomized controlled trial,2023,,,GeroScience,"[""2509-2723"", ""2509-2715""]",45,2,811-822,"Belleville, S. and Cuesta, M. and Bieler-Aeschlimann, M. and Giacomino, K. and Widmer, A. and Mittaz Hager, A.G. and Perez-Marcos, D. and Cardin, S. and Boller, B. and Bier, N. and Aub…
rayyan-439454278,CogniDron-EEG: A system based on a brainâ€“computer interface and a drone for cognitive training,2023,,,Cogn. Sys. Res.,1389-0417,78,,48-56,"Cervantes, J.-A. and LÃ³pez, S. and Molina, J. and LÃ³pez, F. and Perales-Tejeda, M. and Carmona-Frausto, J.",https://www.embase.com/search/results?subaction=viewrecord&id=L2021661242&from=export U2 - L2021661242,English,,"S. LÃ³pez, Univers…
rayyan-439454287,Task-specificity and transfer of skills in school-aged children with and without developmental coordination disorder,2023,,,Res. Dev. Disabil.,"[""1873-3379"", ""0891-4222""]",133,,,"Smits-Engelsman, B.C. and Bonney, E. and Jelsma, D.",https://www.embase.com/search/results?subaction=viewrecord&id=L2021889092&from=export U2 - L2021889092,English,,"B.C. Smits-Engelsman, Department …
rayyan-439454290,SMARTfit Dual-Task Exercise Improves Cognition and Physical Function in Older Adults With Mild Cognitive Impairment: Results of a Community-Based Pilot Study,2023,,,J Aging Phys Act,1543-267X,,,1-12,"Jhaveri, S. and Romanyk, M. and Glatt, R. and Satchidanand, N.",https://www.embase.com/search/results?subaction=viewrecord&id=L640217861&from=export U2 - L640217861,English,,,"Mild c…
rayyan-439454294,The effects of cognitive impairment on the multi-scale dynamics of standing postural control during visual-search in older men,2023,,,Front. Aging Neurosci.,1663-4365,15,,,"Zhou, J. and Manor, B. and McCarten, J.R. and Wade, M.G. and Jorâ€™dan, A.J.",https://www.embase.com/search/results?subaction=viewrecord&id=L2021362317&from=export U2 - L2021362317,English,,"J. Zhou, Hinda and…
rayyan-439454303,Type of active video-games training does not impact the effect on balance and agility in children with and without developmental coordination disorder: A randomized comparator-controlled trial,2023,,,Appl Neuropsychol Child,2162-2973,12,1,64-73,"Jelsma, L.D. and Cavalcante Neto, J.L. and Smits-Engelsman, B. and Targino Gomes Draghi, T. and AraÃºjo Rohr, L. and Tudella, E.",https:…
rayyan-439454309,"Using exergame-based exercise to prevent and postpone the loss of muscle mass, muscle strength, cognition, and functional performance among elders in rural long-term care facilities: A protocol for a randomized controlled trial",2022,,,Front. Med.,2296-858X,9,,,"Tuan, S.-H. and Chang, L.-H. and Sun, S.-F. and Lin, K.-L. and Tsai, Y.-J.",https://www.embase.com/search/results?suba…
rayyan-439454315,Effectiveness of a mobile app-based educational intervention to treat internet gaming disorder among Iranian adolescents: study protocol for a randomized controlled trial,2022,,,Trials,1745-6215,23,1,,"Pakpour, A.H. and Fazeli, S. and Zeidi, I.M. and Alimoradi, Z. and Georgsson, M. and Brostrom, A. and Potenza, M.N.",https://www.embase.com/search/results?subaction=viewrecord&id=L…
rayyan-439454325,A summary index derived from Kinect to evaluate postural abnormalities severity in Parkinsonâ€™s Disease patients,2022,,,NPJ Parkinson's Dis.,2373-8057,8,1,,"Hong, R. and Zhang, T. and Zhang, Z. and Wu, Z. and Lin, A. and Su, X. and Jin, Y. and Gao, Y. and Peng, K. and Li, L. and Pan, L. and Zhi, H. and Guan, Q. and Jin, L.",https://www.embase.com/search/results?subaction=viewrec…
rayyan-439454331,Influence of Induced Stress on Autonomic Activity in North IndianYoung Adults: A Cross Sectional Study,2022,,,Eur. J. Mol. Clin. Med.,2515-8260,9,3,10473-10479,"Verma, A. and Jheetey, S. and Kumar, J.B. and Adhana, R.",https://www.embase.com/search/results?subaction=viewrecord&id=L2018900574&from=export U2 - L2018900574,English,,"R. Adhana, Department of Physiology, Teerthanker M…
rayyan-439454337,A Skill Acquisition Perspective on the Impact of Exergaming Technology on Foundational Movement Skill Development in Children 3â€“12 Years: A Systematic Review and Meta-analysis,2022,,,Sports Med. - Open,"[""2198-9761"", ""2199-1170""]",8,1,,"Oppici, L. and Stell, F.M. and Utesch, T. and Woods, C.T. and Foweather, L. and Rudd, J.R.",https://www.embase.com/search/results?subaction…
rayyan-439454345,Perceived Impact of Video Gaming on Employment: Implications for Vocational Rehabilitation Counseling,2022,,,Arch. Phys. Med. Rehabil.,"[""1532-821X"", ""0003-9993""]",103,12,e184,"Smith, T. and Weston, A.",https://www.embase.com/search/results?subaction=viewrecord&id=L2021305127&from=export U2 - L2021305127,English,,,"Research Objectives: To learn how video games impact individu…
rayyan-439454348,Effects of Exerâ€“Gaming on Balance and Gait in Parkinsonâ€™s Patients,2022,,,Pak. J. Med. Health Sci.,1996-7195,16,12,213-214,"Qayyum, S. and Hashmi, Z. and Waqas, S. and Tariq, M. and Waqas Mughal, M. and Tanvir, M.",https://www.embase.com/search/results?subaction=viewrecord&id=L2022280417&from=export U2 - L2022280417,English,,,"Background: Parkinsonâ€™s disease is the most pro…
rayyan-439454351,"USING HOME-BASED EXERGAMES TO IMPROVE COGNITIVE FUNCTION IN MULTIPLE SCLEROSIS: A MULTICENTER, RANDOMIZED, SINGLEBLIND NON- INFERIORITY TRIAL (THE EXTREMUS STUDY)",2022,,,Neurol. Sci.,1590-3478,43,,S427,"Ruggieri, S. and Quartuccio, M. and Alcamisi, I. and Solaro, C. and Grange, E. and Di Giovanni, R. and Cattaneo, D. and Anastasi, D. and Corrini, C. and Cardini, R. and Tacchino…
rayyan-439454353,The use of assistive technology in persons living with dementia-a systematic review of practice,2022,,,Eur. Geriatr. Med.,1878-7657,13,,S133,"Farrugia, J.",https://www.embase.com/search/results?subaction=viewrecord&id=L639929760&from=export U2 - L639929760,English,,"J. Farrugia, University of Malta, Malta","Background: The main objective of this study was to review systematically…
rayyan-439454359,A Video Game for Brazilian T1D Children about Knowledge of Disease and Self-care: A Methodological Study,2022,,,J. Diabetes Sci. Technol.,1932-2968,16,6,1444-1450,"Sparapani, V.D.C. and Fels, S. and Kamal, N. and Ortiz La Banca, R. and Nascimento, L.C.",https://www.embase.com/search/results?subaction=viewrecord&id=L2011671448&from=export U2 - L2011671448,English,,"V.D.C. Sparapan…
rayyan-439454361,Effect of balance training using virtual reality-based serious games in individuals with total knee replacement: A randomized controlled trial,2022,,,Ann. Phys. Rehabil. Med.,"[""1877-0665"", ""1877-0657""]",65,6,,"Pournajaf, S. and Goffredo, M. and Pellicciari, L. and Piscitelli, D. and Criscuolo, S. and Le Pera, D. and Damiani, C. and Franceschini, M.",https://www.embase.com/se…
rayyan-439454365,Comparative Effectiveness of 4 Exercise Interventions Followed by 2 Years of Exercise Maintenance in Multiple Sclerosis: A Randomized Controlled Trial,2022,,,Arch. Phys. Med. Rehabil.,"[""1532-821X"", ""0003-9993""]",103,10,1908-1916,"HortobÃ¡gyi, T. and Ãcs, P. and Baumann, P. and BorbÃ©ly, G. and Ãfra, G. and Reichardt-Varga, E. and SÃ¡ntha, G. and TollÃ¡r, J.",https://www.em…
rayyan-439454370,"Home-based EXergames To impRove cognitivE function in MUltiple Sclerosis: a multicentre, randomised, sham-controlled, single-blind, parallel arm study (the EXTREMUS study)",2022,,,Mult. Scler. J.,1477-0970,28,3,88-89,"Prosperini, L. and Quartuccio, M.E. and Ruggieri, S. and Alcamisi, I. and Solaro, C. and Grange, E. and Di Giovanni, R. and Gamberini, G. and Cattaneo, D. and Anas…
rayyan-439454373,The Effects of Exergames on Physical and Psychological Health in Young Adults,2022,,,Games Health J,2161-7856,,,,"HastÃ¼rk, G. and AkyÄ±ldÄ±z Munusturlar, M.",https://www.embase.com/search/results?subaction=viewrecord&id=L639062416&from=export U2 - L639062416,English,,,"Objective: This study aims to examine the effects of Kinect-based exergaming on physical (balance and reaction …
rayyan-439454379,Video game-based exercise in children and adolescents with non-cystic fibrosis bronchiectasis: A randomized comparative study of aerobic and breathing exercises,2022,,,Pediatr. Pulmonol.,"[""1099-0496"", ""8755-6863""]",57,9,2207-2217,"Ucgun, H. and Gurses, H.N. and Kaya, M. and CakÄ±r, E.",https://www.embase.com/search/results?subaction=viewrecord&id=L2017963907&from=export U2 -…
rayyan-439454383,Effectiveness of Early Rehabilitation with Exergaming in Virtual Reality on Gait in Patients after Total Knee Replacement,2022,,,J. Clin. Med.,2077-0383,11,17,,"Hadamus, A. and BÅ‚aÅ¼kiewicz, M. and Wydra, K.T. and Kowalska, A.J. and Åukowicz, M. and BiaÅ‚oszewski, D. and MarczyÅ„ski, W.",https://www.embase.com/search/results?subaction=viewrecord&id=L2018992594&from=export U2 - …
rayyan-439454385,Timed up and go test using Azure Kinect DK camera: A feasibility study,2022,,,Gait Posture,"[""1879-2219"", ""0966-6362""]",97,,S115,"MartiÅ¡, P. and VasiÄ¾ovÃ¡, Z. and JeleÅˆ, M. and Nagy, M.T. and ValkoviÄ, P. and KoÅ¡utzkÃ¡, Z.",https://www.embase.com/search/results?subaction=viewrecord&id=L2020243529&from=export U2 - L2020243529,English,,"P. MartiÅ¡, Comenius University Facu…
rayyan-439454387,Regular exercise improves dual tasking performance in patients with Parkinson's disease: Preliminary data,2022,,,Gait Posture,"[""1879-2219"", ""0966-6362""]",97,,S246-S247,"VasiÄ¾ovÃ¡, Z. and MartiÅ¡, P. and KoÅ¡utzkÃ¡, Z. and JeleÅˆ, M. and Nagy, M.T. and SlobodovÃ¡, L. and UkropcovÃ¡, B. and ValkoviÄ, P.",https://www.embase.com/search/results?subaction=viewrecord&id=L20202436…
rayyan-439454389,Effectiveness Of Kinect Based Games On Balance And Gait In Geriatrics: A Single Case Study,2022,,,Eur. J. Mol. Clin. Med.,2515-8260,9,8,356-364,"Keerthana, A.K. and Kumaresan, A. and Suganthirababu, P. and Srinivasan, V. and Kumar, P. and Ganesh, A.",https://www.embase.com/search/results?subaction=viewrecord&id=L2021878943&from=export U2 - L2021878943,English,,"A. Kumaresan, Save…
rayyan-439454396,Automating provision of feedback to stroke patients with and without information on compensatory movements: A pilot study,2022,,,Front. Human Neurosci.,1662-5161,16,,,"Fruchter, D. and Feingold Polak, R. and Berman, S. and Levy-Tzedek, S.",https://www.embase.com/search/results?subaction=viewrecord&id=L2018722386&from=export U2 - L2018722386,English,,"S. Levy-Tzedek, Recanati Scho…
rayyan-439454401,Technology-based therapy-response evaluation of axial motor symptoms under daily drug regimen of patients with Parkinsonâ€™s disease,2022,,,Front. Aging Neurosci.,1663-4365,14,,,"Wu, Z. and Hong, R. and Li, S. and Peng, K. and Lin, A. and Gao, Y. and Jin, Y. and Su, X. and Zhi, H. and Guan, Q. and Pan, L. and Jin, L.",https://www.embase.com/search/results?subaction=viewrecord&id=…
rayyan-439454403,"Systematic review of the application of virtual reality to improve balance, gait and motor function in patients with Parkinson's disease",2022,,,Medicine,"[""1536-5964"", ""0025-7974""]",101,31,E29212,"Kashif, M. and Ahmad, A. and Bandpei, M.A.M. and Farooq, M. and Iram, H. and E Fatima, R.",https://www.embase.com/search/results?subaction=viewrecord&id=L2019708061&from=export U2…
rayyan-439454405,Effectiveness of exergaming-based interventions for mobility and balance performance in older adults with Parkinson's disease: systematic review and meta-analysis of randomised controlled trials,2022,,,Age Ageing,"[""1468-2834"", ""0002-0729""]",51,8,,"Zhang, J. and Luximon, Y. and Pang, M.Y.C. and Wang, H.",https://www.embase.com/search/results?subaction=viewrecord&id=L201970871…
rayyan-439454432,Effect of Wearable Sensor-Based Exercise on Musculoskeletal Disorders in Individuals With Neurodegenerative Diseases: A Systematic Review and Meta-Analysis,2022,,,Front. Aging Neurosci.,1663-4365,14,,,"Li, X. and Chen, Z. and Yue, Y. and Zhou, X. and Gu, S. and Tao, J. and Guo, H. and Zhu, M. and Du, Q.",https://www.embase.com/search/results?subaction=viewrecord&id=L2018457112&fr…
rayyan-439454438,The Effects of Active Video Game Exercise Based on Selfâ€Determination Theory on Physical Fitness and Cognitive Function in Older Adults,2022,,,J. Clin. Med.,2077-0383,11,14,,"Zhao, C. and Zhao, C. and Li, Y. and Zhao, M. and Wang, L. and Guo, J. and Zhang, L. and Sun, Y. and Ye, X. and Zhu, W.",https://www.embase.com/search/results?subaction=viewrecord&id=L2017408194&from=expor…
rayyan-439454441,An intradialytic non-immersive virtual reality exercise programme: a crossover randomized controlled trial,2022,,,Nephrol. Dial. Transplant.,"[""1460-2385"", ""0931-0509""]",37,7,1366-1374,"MartÃ­nez-Olmos, F.J. and GÃ³mez-Conesa, A.A. and GarcÃ­a-Testal, A. and Ortega-PCrossed D signÂ©rez-De-Villar, L. and ValtueÃ±a-Gimeno, N. and Gil-GÃ³mez, J.A. and Garcia-Maset, R. and Segura…
rayyan-439454450,The efficacy of exergaming in patients with knee osteoarthritis: A randomized controlled clinical trial,2022,,,Physiother Res Int,1471-2865,27,3,e1952,"Mete, E. and Sari, Z.",https://www.embase.com/search/results?subaction=viewrecord&id=L637858772&from=export U2 - L637858772,English,,,"BACKGROUND: Exergaming, one of the most recognized virtual rehabilitation tools, has been shown…
rayyan-439454453,Effects of Augmented Reality Interventions on the Function of Upper Extremity and Balance in Children With Spastic Hemiplegic Cerebral Palsy: A Randomized Clinical Trial,2022,,,Front. Neurol.,1664-2295,13,,,"Malick, W.H. and Butt, R. and Awan, W.A. and Ashfaq, M. and Mahmood, Q.",https://www.embase.com/search/results?subaction=viewrecord&id=L2018140356&from=export U2 - L201814035…
rayyan-439454456,Usability and Effects of a Combined Physical and Cognitive Intervention Based on Active Video Games for Preschool Children,2022,,,Int. J. Environ. Res. Public Health,"[""1660-4601"", ""1661-7827""]",19,12,,"Liu, Z.-M. and Chen, C.-Q. and Fan, X.-L. and Lin, C.-C. and Ye, X.-D.",https://www.embase.com/search/results?subaction=viewrecord&id=L2017102556&from=export U2 - L2017102556,…
rayyan-439454463,"Fall prevention in older people: Past, present and future",2022,,,Age Ageing,"[""1468-2834"", ""0002-0729""]",51,6,,"Close, J.C.T. and Lord, S.R.",https://www.embase.com/search/results?subaction=viewrecord&id=L2019163857&from=export U2 - L2019163857,English,,"J.C.T. Close, School of Population Health, University of New South Wales, Neuroscience Research Australia, Barker St, Ran…
rayyan-439454469,Immersive Technology for Cognitive-Motor Training in Parkinsonâ€™s Disease,2022,,,Front. Human Neurosci.,1662-5161,16,,,"Lau, J. and Regis, C. and Burke, C. and Kaleda, M. and McKenna, R. and Muratori, L.M.",https://www.embase.com/search/results?subaction=viewrecord&id=L2017089452&from=export U2 - L2017089452,English,,"L.M. Muratori, Department of Physical Therapy, School of Heal…
rayyan-439454476,Physiotherapy Programmes Aided by VR Solutions Applied to the Seniors Affected by Functional Capacity Impairment: Randomised Controlled Trial,2022,,,Int. J. Environ. Res. Public Health,"[""1660-4601"", ""1661-7827""]",19,10,,"Zak, M. and Sikorski, T. and Krupnik, S. and Wasik, M. and Grzanka, K. and Courteix, D. and Dutheil, F. and Brola, W.",https://www.embase.com/search/results…
rayyan-439454478,Exergaming for people with major neurocognitive disorder: a qualitative study,2022,,,Disabil Rehabil,1464-5165,44,10,2044-2052,"Swinnen, N. and Vandenbulcke, M. and de Bruin, E.D. and Akkerman, R. and Stubbs, B. and Vancampfort, D.",https://www.embase.com/search/results?subaction=viewrecord&id=L632955554&from=export U2 - L632955554,English,,,"PURPOSE: This study investigated the …
rayyan-439454485,Efficacy of Virtual Reality-Based Rehabilitation Interventions to Improve Balance Function in Patients with Cerebral Palsy: A Systematic Review and Meta-analysis of RCTs,2022,,,Arch. Neurosci.,"[""2322-5769"", ""2322-3944""]",9,2,,"Ziab, H. and Mazbouh, R. and Saleh, S. and Talebian, S. and Sarraj, A.R. and Hadian, M.-R.",https://www.embase.com/search/results?subaction=viewrecord…
rayyan-439454488,"Effects of an 8-Week Virtual Reality Training Program on Pain, Fall Risk, and Quality of Life in Elderly Women with Chronic Low Back Pain: Double-Blind Randomized Clinical Trial",2022,,,Games Health J,2161-7856,11,2,85-92,"Yalfani, A. and Abedi, M. and Raeisi, Z.",https://www.embase.com/search/results?subaction=viewrecord&id=L637531667&from=export U2 - L637531667,English,,,"Obje…
rayyan-439454494,Usability evaluation of an interactive leg press training robot for children with neuromuscular impairments,2022,,,Technol. Health Care,0928-7329,30,5,1183-1197,"Chrif, F. and Van Hedel, H.J.A. and Vivian, M. and Nef, T. and Hunt, K.J.",https://www.embase.com/search/results?subaction=viewrecord&id=L2020830591&from=export U2 - L2020830591,English,,"F. Chrif, Institute for Rehabili…
rayyan-439454497,"â€œCityQuest,â€ A Custom-Designed Serious Game, Enhances Spatial Memory Performance in Older Adults",2022,,,Front. Aging Neurosci.,1663-4365,14,,,"Merriman, N.A. and Roudaia, E. and OndÅ™ej, J. and Romagnoli, M. and Orvieto, I. and Oâ€™Sullivan, C. and Newell, F.N.",https://www.embase.com/search/results?subaction=viewrecord&id=L2015418137&from=export U2 - L2015418137,English,,"…
rayyan-439454500,Effects of Balance Training Using a Virtual Reality Program in Hemiplegic Patients,2022,,,Int. J. Environ. Res. Public Health,"[""1660-4601"", ""1661-7827""]",19,5,,"Kwon, J.-A. and Shin, Y.-K. and Kim, D.-J. and Cho, S.-R.",https://www.embase.com/search/results?subaction=viewrecord&id=L2015803052&from=export U2 - L2015803052,English,,"[""D.-J. Kim, Department of Occupational The…
rayyan-439454504,Frailty Syndromeâ€”Fall Risk and Rehabilitation Management Aided by Virtual Reality (VR) Technology Solutions: A Narrative Review of the Current Literature,2022,,,Int. J. Environ. Res. Public Health,"[""1660-4601"", ""1661-7827""]",19,5,,"Zak, M. and Sikorski, T. and Wasik, M. and Courteix, D. and Dutheil, F. and Brola, W.",https://www.embase.com/search/results?subaction=viewreco…
rayyan-439454509,Effectiveness of Proprioceptive Exercise on Balance and Sensory Function in Nursing Home Geriatric Individuals with Diabetes: Randomized Controlled Trial,2022,,,Huzurevindeki Geriatrik Diyabetli Bireylerde Proprioseptif Egzersizin Denge ve Duyusal Fonksiyona Etkisi: Randomize KontrollÃ¼ Ã‡alÄ±ÅŸma,1300-0292,42,1,27-34,"Demir, F. and Åžahin, M. and Ergezen, G.",https://www.embase.…
rayyan-439454513,Use of Stakeholder Feedback to Develop an App for Vestibular Rehabilitationâ€“Input From Clinicians and Healthy Older Adults,2022,,,Front. Neurol.,1664-2295,13,,,"DSilva, L.J. and Skop, K.M. and Pickle, N.T. and Marschner, K. and Zehnbauer, T.P. and Rossi, M. and Roos, P.E.",https://www.embase.com/search/results?subaction=viewrecord&id=L2015256724&from=export U2 - L2015256724,Eng…
rayyan-439454516,Effects of Wii Fit Rehabilitation on Lower Extremity Functional Status in Adults With Severe Burns: A Randomized Controlled Trial,2022,,,Arch. Phys. Med. Rehabil.,"[""1532-821X"", ""0003-9993""]",103,2,289-296,"Basha, M.A. and Abdel-Aal, N.M. and Kamel, F.A.H.",https://www.embase.com/search/results?subaction=viewrecord&id=L2015372062&from=export U2 - L2015372062,English,,"M.A. Ba…
rayyan-439454518,Feasibility of a Multimodal Telemedical Intervention for Patients with Parkinsonâ€™s Diseaseâ€”A Pilot Study,2022,,,J. Clin. Med.,2077-0383,11,4,,"Bendig, J. and Wolf, A.-S. and Mark, T. and Frank, A. and Mathiebe, J. and Scheibe, M. and MÃ¼ller, G. and Stahr, M. and Schmitt, J. and Reichmann, H. and LoewenbrÃ¼ck, K.F. and Falkenburger, B.H.",https://www.embase.com/search/results…
rayyan-439454527,Use of interventions involving virtual reality tasks during the climacteric: a systematic review,2022,,,Climacteric,"[""1473-0804"", ""1369-7137""]",25,6,543-551,"Zangirolami-Raimundo, J. and Noll, P.R.E.S. and Raimundo, R.D. and GonÃ§alves, G.L. and Urso, E.M.E. and Bech, G.D. and Frank, Y.S. and Abreu, L.C.D. and Baracat, E.C. and Sorpreso, I.C.E. and Soares JÃºnior, J.M.",http…
rayyan-439454530,The Impact of Virtual Reality Training with a Cognitive Load on Falling in Stroke Cases,2022,,,NeuroQuantology,1303-5150,20,15,90-97,"Ali, A.S. and Shendy, W.S. and Hassan, A. and Abdelmonem, K.A. and El Khatib, A.",https://www.embase.com/search/results?subaction=viewrecord&id=L2018381874&from=export U2 - L2018381874,English,,"A.S. Ali, Physical Therapy department for Neurology, …
rayyan-439454533,Efficacy of Exergames in Reducing the Risk of Falls of Pre-Frail and Frail Older Adults without a Systemic Disease: A Narrative Review,2022,,,Crit. Rev. Phys. Rehabil. Med.,"[""2162-6553"", ""0896-2960""]",34,4,75-90,"Kifonidis, K. and Iakovidis, P. and Kasimis, K. and Kottaras, A. and Lytras, D. and Chatzikonstantinou, P.",https://www.embase.com/search/results?subaction=viewreco…
rayyan-439454540,Effectiveness of Augmented Reality for Lower Limb Rehabilitation: A Systematic Review,2022,,,Appl. Bionics Biomech.,"[""1754-2103"", ""1176-2322""]",2022,,,"Chang, H. and Song, Y. and Cen, X.",https://www.embase.com/search/results?subaction=viewrecord&id=L2019575166&from=export U2 - L2019575166,English,,"Y. Song, Doctoral School on Safety and Security Sciences, Obuda University, …
rayyan-439454543,Balance Therapy With Hands-Free Mobile Robotic Feedback for At-Home Training Across the Lifespan,2022,,,IEEE Trans. Neural Syst. Rehabil. Eng.,"[""1558-0210"", ""1534-4320""]",30,,2671-2681,"Segal, A.D. and Adamczyk, P.G. and Petruska, A.J. and Silverman, A.K.",https://www.embase.com/search/results?subaction=viewrecord&id=L2020534668&from=export U2 - L2020534668,English,,"A.D. Se…
rayyan-439454550,Is virtual reality training superior to conventional treatment in improving lower extremity motor function in chronic hemiplegic patients?,2022,,,Turkish Journal of Physical Medicine and Rehabilitation,2587-1250,68,3,391-398,"Yaman, F. and Leblebicier, M.A. and Okur, Ä°. and KÄ±zÄ±lkaya, M.Ä°. and Kavuncu, V.",https://www.embase.com/search/results?subaction=viewrecord&id=L2022295…
rayyan-439454563,Short-term balance training and acute effects on postural sway in balance-deficient older adults: a randomized controlled trial,2021,,,BMC Sports Sci. Med. Rehabil.,2052-1847,13,1,,"SÃ¶rlÃ©n, N. and Hult, A. and NordstrÃ¶m, P. and NordstrÃ¶m, A. and Johansson, J.",https://www.embase.com/search/results?subaction=viewrecord&id=L2010742724&from=export U2 - L2010742724,English,,"J. J…
rayyan-439454565,The efficacy of exergaming in people with major neurocognitive disorder residing in long-term care facilities: a pilot randomized controlled trial,2021,,,Alzheimers Res. Ther.,1758-9193,13,1,,"Swinnen, N. and Vandenbulcke, M. and de Bruin, E.D. and Akkerman, R. and Stubbs, B. and Firth, J. and Vancampfort, D.",https://www.embase.com/search/results?subaction=viewrecord&id=L2011011…
rayyan-439454571,A robot goes to rehab: a novel gamified system for long-term stroke rehabilitation using a socially assistive robotâ€”methodology and usability testing,2021,,,J. NeuroEng. Rehabil.,1743-0003,18,1,,"Feingold-Polak, R. and Barzel, O. and Levy-Tzedek, S.",https://www.embase.com/search/results?subaction=viewrecord&id=L2013306741&from=export U2 - L2013306741,English,,"S. Levy-Tzedek, …
rayyan-439454595,Self-Rehabilitation for Post-Stroke Motor Function and Activityâ€“A Systematic Review and Meta-Analysis,2021,,,Neurorehabil. Neural Repair,"[""1552-6844"", ""1545-9683""]",35,12,1043-1058,"Everard, G. and Luc, A. and Doumas, I. and Ajana, K. and Stoquart, G. and Edwards, M.G. and Lejeune, T.",https://www.embase.com/search/results?subaction=viewrecord&id=L2014060806&from=export U2…
rayyan-439454599,"The Home Environment Interview and associations with energy balance behaviours and body weight in school-aged children â€“ a feasibility, reliability, and validity study",2021,,,Int. J. Behav. Nutr. Phys. Act.,1479-5868,18,1,,"Kininmonth, A.R. and Schrempft, S. and Smith, A. and Dye, L. and Lawton, C. and Fisher, A. and Llewellyn, C. and Fildes, A.",https://www.embase.com/search…
rayyan-439454605,Feasibility and safety of an immersive virtual reality-based vestibular rehabilitation programme in people with multiple sclerosis experiencing vestibular impairment: A protocol for a pilot randomised controlled trial,2021,,,BMJ Open,2044-6055,11,11,,"Garcia-Munoz, C. and Casuso-Holgado, M.J. and Hernandez-Rodriguez, J.C. and Pinero-Pinto, E. and Palomo-Carrion, R. and Cortes-Veg…
rayyan-439454608,"Effects of 8 Weeks of Balance Training, Virtual Reality Training, and Combined Exercise on Lower Limb Muscle Strength, Balance, and Functional Mobility Among Older Men: A Randomized Controlled Trial",2021,,,Sports Health,1941-0921,13,6,606-612,"Sadeghi, H. and Jehu, D.A. and Daneshjoo, A. and Shakoor, E. and Razeghi, M. and Amani, A. and Hakim, M.N. and Yusof, A.",https://www.em…
rayyan-439454611,Balance and coordination training for patients with genetic degenerative ataxia: a systematic review,2021,,,J. Neurol.,"[""1432-1459"", ""0340-5354""]",268,10,3690-3705,"He, M. and Zhang, H.-N. and Tang, Z.-C. and Gao, S.-G.",https://www.embase.com/search/results?subaction=viewrecord&id=L2005362684&from=export U2 - L2005362684,English,,"S.-G. Gao, Department of Orthopaedics, Xian…
rayyan-439454617,Comparison of Time-of-Flight cameras in the assessment of sit-to-stand test: A feasibility study,2021,,,Gait Posture,"[""1879-2219"", ""0966-6362""]",90,,143,"MartiÅ¡, P. and JeleÅˆ, M. and Turi Nagy, M. and VasiÄ¾ovÃ¡, Z. and KoÅ¡utzkÃ¡, Z. and ValkoviÄ, P.",https://www.embase.com/search/results?subaction=viewrecord&id=L2014893475&from=export U2 - L2014893475,English,,"P. Marti…
rayyan-439454620,Estimation of ground reaction force from joint center positions during balance exergaming,2021,,,Gait Posture,"[""1879-2219"", ""0966-6362""]",90,,124,"Vonstad, E.K. and Vereijken, B. and Bach, K. and Su, X. and Nilsen, J.H.",https://www.embase.com/search/results?subaction=viewrecord&id=L2014893527&from=export U2 - L2014893527,English,,"E.K. Vonstad, NTNU, Department of Computer …
rayyan-439454624,The effect of a single session of videogame-training on balance performance in children with cerebral palsy,2021,,,Gait Posture,"[""1879-2219"", ""0966-6362""]",90,,150-151,"Meyns, P. and Jacobs, N. and Blanckaert, I. and Plasschaert, F. and Van Waelvelde, H.",https://www.embase.com/search/results?subaction=viewrecord&id=L2014893552&from=export U2 - L2014893552,English,,"P. Meyns…
rayyan-439454629,Kinematic Analysis of Dance-Based Exergaming: A Cross-Sectional Study,2021,,,J Dance Med Sci,1089-313X,25,3,200-213,"Ofori, E.K. and Subramaniam, S. and Wang, S. and Bhatt, T.",https://www.embase.com/search/results?subaction=viewrecord&id=L635255064&from=export U2 - L635255064,English,,,"BACKGROUND: Recent studies demonstrate improvements in both postural stability and mobility a…
rayyan-439454632,Exergames for balance dysfunction in neurological disability: a meta-analysis with meta-regression,2021,,,J. Neurol.,"[""1432-1459"", ""0340-5354""]",268,9,3223-3237,"Prosperini, L. and Tomassini, V. and Castelli, L. and Tacchino, A. and Brichetto, G. and Cattaneo, D. and Solaro, C.M.",https://www.embase.com/search/results?subaction=viewrecord&id=L2005019364&from=export U2 - L200…
rayyan-439454635,Digital Health Interventions among People Living with Frailty: A Scoping Review,2021,,,J. Am. Med. Dir. Assoc.,"[""1538-9375"", ""1525-8610""]",22,9,1802-1812.e21,"Linn, N. and Goetzinger, C. and Regnaux, J.-P. and Schmitz, S. and Dessenne, C. and Fagherazzi, G. and Aguayo, G.A.",https://www.embase.com/search/results?subaction=viewrecord&id=L2012077974&from=export U2 - L201207797…
rayyan-439454645,A usability study of an exergame application for Parkinson's disease,2021,,,Mov. Disord.,1531-8257,36,,S481-S482,"Chung, C.L. and Lee, W.Q. and Voon, J.Y. and Poh, W.L. and Yee, Z.R. and Chua, Y.Q. and Tan, M.L. and Neo, X.M.",https://www.embase.com/search/results?subaction=viewrecord&id=L636075793&from=export U2 - L636075793,English,,"C.L. Chung, Singapore, Singapore","Objective…
rayyan-439454648,"Improved Motor Proficiency and Quality of Life in Youth With Prader-Willi Syndrome and Obesity 6 Months After Completing a Parent-Led, Game-Based Intervention",2021,,,Pediatr Exerc Sci,1543-2920,33,4,177-185,"Rubin, D.A. and Wilson, K.S. and Tucker, J.M. and Castner, D.M. and Dumont-Driscoll, M.C. and Rose, D.J.",https://www.embase.com/search/results?subaction=viewrecord&id=L635…
rayyan-439454651,Differences Between Exergaming Rehabilitation and Conventional Physiotherapy on Quality of Life in Parkinson's Disease: A Systematic Review and Meta-Analysis,2021,,,Front. Neurol.,1664-2295,12,,,"Elena, P. and Demetris, S. and Christina, M. and Marios, P.",https://www.embase.com/search/results?subaction=viewrecord&id=L635786168&from=export U2 - L635786168,English,,"P. Elena, Depa…
rayyan-439454660,Effects of Exercise Dose and Detraining Duration on Mobility at Late Midlife: A Randomized Clinical Trial,2021,,,Gerontology,"[""1423-0003"", ""0304-324X""]",67,4,403-414,"HortobÃ¡gyi, T. and DeÃ¡k, D. and Farkas, D. and BlÃ©nyesi, E. and TÃ¶rÃ¶k, K. and Granacher, U. and TollÃ¡r, J.",https://www.embase.com/search/results?subaction=viewrecord&id=L634416803&from=export U2 - L63441…
rayyan-439454666,Fluid intake monitoring systems for the elderly: A review of the literature,2021,,,Nutrients,2072-6643,13,6,,"Cohen, R. and Fernie, G. and Fekr, A.R.",https://www.embase.com/search/results?subaction=viewrecord&id=L2007532196&from=export U2 - L2007532196,English,,"R. Cohen, The Kite Research Institute, Toronto Rehabilitation Instituteâ€”University Health Network, Toronto, ON, Cana…
rayyan-439454669,Biomechanical measures of balance after balance-based exergaming training dedicated for patients with Parkinson's disease,2021,,,Gait Posture,"[""1879-2219"", ""0966-6362""]",87,,170-176,"Brachman, A. and MarszaÅ‚ek, W. and Kamieniarz, A. and Michalska, J. and PawÅ‚owski, M. and Juras, G.",https://www.embase.com/search/results?subaction=viewrecord&id=L2011884209&from=export U2 - …
rayyan-439454671,Exer-gaming reduces fall risk and improves mobility after stroke,2021,,,J. Pak. Med. Assoc.,0030-9982,71,6,1673-1675,"Aslam, M. and Ul Ain, Q. and Fayyaz, P. and Malik, A.N.",https://www.embase.com/search/results?subaction=viewrecord&id=L2013393086&from=export U2 - L2013393086,English,,"Q. Ul Ain, Institute of Health and Rehabilitation Science, School of Life Science and Technolo…
rayyan-439454674,"Randomised trial of virtual reality gaming and physiotherapy on balance, gross motor performance and daily functions among children with bilateral spastic cerebral palsy",2021,,,Somatosens Mot Res,1369-1651,38,2,117-126,"Jha, K.K. and Karunanithi, G.B. and Sahana, A. and Karthikbabu, S.",https://www.embase.com/search/results?subaction=viewrecord&id=L634465599&from=export U2 - L6…
rayyan-439454677,"The Effect of Virtual Reality Exercises on Pain, Functionality, Cardiopulmonary Capacity, and Quality of Life in Fibromyalgia Syndrome: A Randomized Controlled Study",2021,,,Games Health J,2161-7856,10,3,165-173,"Polat, M. and Kahveci, A. and Muci, B. and GÃ¼nendi, Z. and Kaymak KarataÅŸ, G.",https://www.embase.com/search/results?subaction=viewrecord&id=L634547520&from=export U2…
rayyan-439454680,"Analysis of the Muscular Activity, Peak Torque in the Lower Limbs, and Static Balance after Virtual Rehabilitation in Women with Fibromyalgia: A Randomized Controlled Study",2021,,,Games Health J,2161-7856,10,3,190-197,"de Carvalho, M.S. and Carvalho, L.C. and Alves, R.D.S. and Menezes, F.D.S. and Gomes, E.D.C. and Frazin, A. and Iunes, D.H.",https://www.embase.com/search/result…
rayyan-439454684,Effects of Virtual Reality Intervention on Cognition and Motor Function in Older Adults With Mild Cognitive Impairment or Dementia: A Systematic Review and Meta-Analysis,2021,,,Front. Aging Neurosci.,1663-4365,13,,,"Zhu, S. and Sui, Y. and Shen, Y. and Zhu, Y. and Ali, N. and Guo, C. and Wang, T.",https://www.embase.com/search/results?subaction=viewrecord&id=L635085323&from=expor…
rayyan-439454694,"Effectiveness of Nintendo Wii and Physical Therapy in Functionality, Balance, and Daily Activities in Chronic Stroke Patients",2021,,,J. Am. Med. Dir. Assoc.,"[""1538-9375"", ""1525-8610""]",22,5,1073-1080,"Marques-Sule, E. and Arnal-GÃ³mez, A. and Buitrago-JimÃ©nez, G. and Suso-MartÃ­, L. and Cuenca-MartÃ­nez, F. and EspÃ­-LÃ³pez, G.V.",https://www.embase.com/search/results?sub…
rayyan-439454700,Wii fit for balance training in elderly: A systematic review,2021,,,J. Coll. Phys. Surg. Pak.,"[""1681-7168"", ""1022-386X""]",31,5,559-566,"Afridi, A. and Rathore, F.A. and Nazir, S.N.B.",https://www.embase.com/search/results?subaction=viewrecord&id=L2012753047&from=export U2 - L2012753047,English,,"F.A. Rathore, Department of Rehabilitation Medicine, PNS Shifa Hospital, Karachi…
rayyan-439454703,"Tele-Rehabilitation with Virtual Reality: A Case Report on the Simultaneous, Remote Training of Two Patients with Parkinson Disease",2021,,,Am J Phys Med Rehabil,1537-7385,100,5,435-438,"Cornejo Thumm, P. and Giladi, N. and Hausdorff, J.M. and Mirelman, A.",https://www.embase.com/search/results?subaction=viewrecord&id=L634752307&from=export U2 - L634752307,English,,,"ABSTRACT: P…
rayyan-439454709,eHealth for addressing balance disorders in the elderly: Systematic review,2021,,,J. Med. Internet Res.,1438-8871,23,4,,"Martins Gaspar, A.G. and LapÃ£o, L.V.",https://www.embase.com/search/results?subaction=viewrecord&id=L2011975423&from=export U2 - L2011975423,English,,"A.G. Martins Gaspar, Global Health and Tropical Medicine, Instituto de Higiene e Medicina Tropical, Universid…
rayyan-439454713,Video game-based and conventional therapies in patients of neurological deficits: an experimental study,2021,,,Disabil Rehabil Assist Technol,1748-3115,16,3,332-339,"Syed, U.E. and Kamal, A.",https://www.embase.com/search/results?subaction=viewrecord&id=L629767601&from=export U2 - L629767601,English,,,"PURPOSE: In the past few years, medicine has upgraded its therapeutic techniqu…
rayyan-439454760,Impact of Game-Based Interventions on Health-Related Outcomes in Hospitalized Older Patients: A Systematic Review,2021,,,J. Am. Med. Dir. Assoc.,"[""1538-9375"", ""1525-8610""]",22,2,364-371.e1,"Cuevas-Lara, C. and Izquierdo, M. and SÃ¡ez de Asteasu, M.L. and RamÃ­rez-VÃ©lez, R. and Zambom-Ferraresi, F. and Zambom-Ferraresi, F. and MartÃ­nez-Velilla, N.",https://www.embase.com/se…
rayyan-439454763,Simplified digital balance assessment in typically developing school children,2021,,,Gait Posture,"[""1879-2219"", ""0966-6362""]",84,,389-394,"Heidt, C. and Vrankovic, M. and Mendoza, A. and Hollander, K. and Dreher, T. and Rueger, M.",https://www.embase.com/search/results?subaction=viewrecord&id=L2010738547&from=export U2 - L2010738547,English,,"C. Heidt, Department of Pediatri…
rayyan-439454766,Perceptive-Cognitive and Physical Function in Prefrail Older Adults: Exergaming Versus Traditional Multicomponent Training,2021,,,Rejuvenation Res.,"[""1557-8577"", ""1549-1684""]",24,1,28-36,"Moreira, N.B. and Rodacki, A.L.F. and Costa, S.N. and Pitta, A. and Bento, P.C.B.",https://www.embase.com/search/results?subaction=viewrecord&id=L634307130&from=export U2 - L634307130,Engli…
rayyan-439454768,Effects of Wii Fit exer-gaming on balance and gait in elderly population: A randomized control trial,2021,,,J Pak Med Assoc,0030-9982,71,2,410-413,"Khushnood, K. and Sultan, N. and Altaf, S. and Qureshi, S. and Mehmood, R. and Awan, M.M.A.",https://www.embase.com/search/results?subaction=viewrecord&id=L634751691&from=export U2 - L634751691,English,,,"OBJECTIVE: To assess the effe…
rayyan-439454772,Development and piloting of a perturbation stationary bicycle robotic system that provides unexpected lateral perturbations during bicycling (the PerStBiRo system),2021,,,BMC Geriatr,1471-2318,21,1,71,"Batcir, S. and Livne, Y. and Lev Lehman, R. and Edelman, S. and Schiller, L. and Lubovsky, O. and Shani, G. and Shapiro, A. and Melzer, I.",https://www.embase.com/search/results?su…
rayyan-439454777,"Boxing training in patients with stroke causes improvement of upper extremity, balance, and cognitive functions but should it be applied as virtual or real?",2021,,,Top. Stroke Rehabil.,"[""1945-5119"", ""1074-9357""]",28,2,112-126,"Ersoy, C. and Iyigun, G.",https://www.embase.com/search/results?subaction=viewrecord&id=L2005413481&from=export U2 - L2005413481,English,,"G. Iyigun…
rayyan-439454781,"Therapeutic effects of virtual reality video gaming on functional mobility, balance, and gait speed in individuals with tropical spastic paraparesis: A randomized crossover clinical trial",2021,,,Rev. Soc. Bras. Med. Trop.,0037-8682,54,,1-6,"da Fonseca, E.P. and SÃ¡, K.N. and Nunes, R.F.R. and Souza, C.R.J. and Sousa, M.C.M. and Pinto, E.B.",https://www.embase.com/search/results…
rayyan-439454783,The use of exergames in the neurorehabilitation of people with Parkinson disease: The impact on daily life,2021,,,Int. Arch. Otorhinolaryngol.,"[""1809-4864"", ""1809-9777""]",25,1,64-70,"Zeigelboim, B.S. and JosÃ©, M.R. and Rodrigues Severiano, M.I. and Bueno dos Santos, G.J. and Ghizoni Teive, H.A. and Noronha Liberalesso, P.B. and Marques, J.M. and da Rosa, M.R. and Santos, R.…
rayyan-439454786,"The Effects of Kinect-Enhanced Lymphatic Exercise Intervention on Lymphatic Pain, Swelling, and Lymph Fluid Level",2021,,,Integr. Cancer Ther.,"[""1552-695X"", ""1534-7354""]",20,,,"Fu, M.R. and McTernan, M.L. and Qiu, J.M. and Ko, E. and Yazicioglu, S. and Axelrod, D. and Guth, A. and Fan, Z. and Sang, A. and Miaskowski, C. and Wang, Y.",https://www.embase.com/search/results?su…
rayyan-439454788,Task-oriented training and exer-gaming for improving mobility after stroke: A randomized trial,2021,,,J. Pak. Med. Assoc.,0030-9982,71,1,186-190,"Malik, A.N. and Masood, T.",https://www.embase.com/search/results?subaction=viewrecord&id=L2013610113&from=export U2 - L2013610113,English,,"A.N. Malik, Ripah International University, Lahore Campus, Pakistan","Objective: To evaluate th…
rayyan-439454791,The impact of novel 3d printed metamaterial sole charcot restraint orthotic walker on peak vertical ground reaction force in patients with charcot neuroarthropathy,2021,,,J. Cardiovasc. Dis. Res.,"[""0976-2833"", ""0975-3583""]",12,5,230-237,"Elessawy, H.A. and El Baky, A.M.A. and Hamid Nossier, A.A.E. and Ibrahim, H.L.",https://www.embase.com/search/results?subaction=viewrecord&…
rayyan-439454795,Applying Game-Based Approaches for Physical Rehabilitation of Poststroke Patients: A Systematic Review,2021,,,J. Healthc. Eng.,"[""2040-2309"", ""2040-2295""]",2021,,,"Saeedi, S. and Ghazisaeedi, M. and Rezayi, S.",https://www.embase.com/search/results?subaction=viewrecord&id=L2014887342&from=export U2 - L2014887342,English,,"S. Rezayi, Health Information Management Department, S…
rayyan-439454797,Effect of vestibular rehabilitation therapy on spatio-temporal gait parameters in elderly patients with post-stroke hemineglect,2021,,,Adv. Rehabil.,"[""1734-4948"", ""0860-6161""]",35,3,17-24,"Elhamrawy, M.Y. and Mohamed, S. and Bahnasy, W. and Saif, M.Y. and Elkholy, A. and Said, M.",https://www.embase.com/search/results?subaction=viewrecord&id=L2014892912&from=export U2 - L201…
rayyan-439454799,A Novel Virtual Reality Training Strategy for Poststroke Patients: A Randomized Clinical Trial,2021,,,J. Healthc. Eng.,"[""2040-2309"", ""2040-2295""]",2021,,,"Anwar, N. and Karimi, H. and Ahmad, A. and Mumtaz, N. and Saqulain, G. and Gilani, S.A.",https://www.embase.com/search/results?subaction=viewrecord&id=L2015813483&from=export U2 - L2015813483,English,,"H. Karimi, Physical …
rayyan-439454801,EFFECTS OF VIRTUAL REALITY EXERGAME ON PSYCHOPHYSIOLOGICAL AND POSTURAL DISORDERS IN ELDERLY PATIENTS,2021,,,Ð’Ð›Ð˜Ð¯ÐÐ˜Ð• Ð¢Ð Ð•ÐÐ˜Ð ÐžÐ’ÐžÐš Ð’ Ð’Ð˜Ð Ð¢Ð£ÐÐ›Ð¬ÐÐžÐ™ Ð Ð•ÐÐ›Ð¬ÐÐžÐ¡Ð¢Ð˜ ÐÐ ÐŸÐ¡Ð˜Ð¥ÐžÐ¤Ð˜Ð—Ð˜ÐžÐ›ÐžÐ“Ð˜Ð§Ð•Ð¡ÐšÐ˜Ð• Ð˜ ÐŸÐžÐ¡Ð¢Ð£Ð ÐÐ›Ð¬ÐÐ«Ð• ÐÐÐ Ð£Ð¨Ð•ÐÐ˜Ð¯ Ð£ ÐŸÐžÐ–Ð˜Ð›Ð«Ð¥,"[""2542-1204"", ""2500-1094""]",,6,46-53,"Khizhnikova, A.E. and Klochkov, A.S.…
rayyan-439454805,Personalized balance games for children with cerebral palsy: A pilot study,2021,,,J. Pediatr. Rehabit. Med.,"[""1875-8894"", ""1874-5393""]",14,2,237-245,"Kachmar, O. and Kushnir, A. and Fedchyshyn, B. and Cristiano, J. and O'Flaherty, J. and Helland, K. and Johnson, G. and Puig, D.",https://www.embase.com/search/results?subaction=viewrecord&id=L635395375&from=export U2 - L635395…
rayyan-439454807,Benefits of a virtual environment program at the level of functional physical fitness in non-institutionalized elderly,2021,,,Ann. Med.,1365-2060,53,,S138-S139,"Freitas, A. and Pacifico, A. and Costa, C. and Almeida, M. and Pereira, A.M.",https://www.embase.com/search/results?subaction=viewrecord&id=L636432012&from=export U2 - L636432012,English,,"A. Freitas, Department of Physio…
rayyan-439454811,A-synchronous and synchronous remote exercise interventions to prevent physical decline during COVID-19 lockdown in community-dwelling older adults,2021,,,Eur. Geriatr. Med.,1878-7657,12,,S159,"Jordan, G. and Eva, P. and Fabien, R. and Lilia, B.A. and Fanny, B. and Thien Than, D.-V. and Benjamain, P. and Marie-JosÃ©e, S. and Jean-Philippe, G. and MylÃ¨ne, A.-L.",https://www.embas…
rayyan-439454818,A comprehensive scheme for the objective upper body assessments of subjects with cerebellar ataxia,2020,,,J. NeuroEng. Rehabil.,1743-0003,17,1,,"Tran, H. and Nguyen, K.D. and Pathirana, P.N. and Horne, M.K. and Power, L. and Szmulewicz, D.J.",https://www.embase.com/search/results?subaction=viewrecord&id=L2007505610&from=export U2 - L2007505610,English,,"H. Tran, School of Enginee…
rayyan-439454825,The use of Videoconferencing and Active Video Games to Improve Physical Function and Health Outcomes Among Adolescent and Young Adult Cancer Survivors: A Systematic Review,2020,,,Arch. Phys. Med. Rehabil.,"[""1532-821X"", ""0003-9993""]",101,12,e159,"Christopherson, U. and Wells, S. and Parker, N. and Lyons, E. and Swartz, M. and Blozinski, A. and Basen-Engquist, K. and Peterson,…
rayyan-439454829,Effect of Virtual Reality on Balance in Children with Hemiplegic Cerebral Palsy,2020,,,Arch. Phys. Med. Rehabil.,"[""1532-821X"", ""0003-9993""]",101,12,e137,"Ata, M.",https://www.embase.com/search/results?subaction=viewrecord&id=L2010049511&from=export U2 - L2010049511,English,,,"Research Objectives: To investigate the effect of the Xbox Kinect as virtual reality gaming system o…
rayyan-439454833,Health Benefits of Digital Videogames for the Aging Population: A Systematic Review,2020,,,Games Health J,2161-7856,9,6,389-404,"Xu, W. and Liang, H.-N. and Baghaei, N. and Wu Berberich, B. and Yue, Y.",https://www.embase.com/search/results?subaction=viewrecord&id=L632204649&from=export U2 - L632204649,English,,,"Objective: This article presents the results of a systematic review…
rayyan-439454835,Effects of the Interactive Videogame Nintendo Wii Sports on Upper Limb Motor Function of Individuals with Post-Polio Syndrome: A Randomized Clinical Trial,2020,,,Games Health J,2161-7856,9,6,461-471,"Gouveia E Silva, E.C. and Lange, B. and Bacha, J.M.R. and Pompeu, J.E.",https://www.embase.com/search/results?subaction=viewrecord&id=L632373234&from=export U2 - L632373234,English,,…
rayyan-439454838,"Postural precursors of motion sickness in head-mounted displays: drivers and passengers, women and men",2020,,,Ergonomics,1366-5847,63,12,1502-1511,"Curry, C. and Peterson, N. and Li, R. and Stoffregen, T.A.",https://www.embase.com/search/results?subaction=viewrecord&id=L632589609&from=export U2 - L632589609,English,,,"Motion sickness is preceded by distinctive patterns of postu…
rayyan-439454844,To what extent are novel computer-based exercises advantageous to urban senior citizens in terms of functional mobility improvement and fall prevention? A network systematic review and meta-analysis,2020,,,Osteoporosis Int.,1433-2965,31,,S422,"Fusakul, Y. and Saensri, P.",https://www.embase.com/search/results?subaction=viewrecord&id=L634588225&from=export U2 - L634588225,English,…
rayyan-439454856,Exergames and telerehabilitation on smartphones to improve balance in stroke patients,2020,,,Brain Sci.,2076-3425,10,11,1-9,"Burgos, P.I. and Lara, O. and Lavado, A. and Rojas-SepÃºlveda, I. and Delgado, C. and Bravo, E. and Kamisato, C. and Torres, J. and CastaÃ±eda, V. and Cerda, M.",https://www.embase.com/search/results?subaction=viewrecord&id=L2005266440&from=export U2 - L200…
rayyan-439454861,Perceptions of Older Adults and Stroke Survivors on Technology and Video Games,2020,,,Arch. Phys. Med. Rehabil.,"[""1532-821X"", ""0003-9993""]",101,11,e95,"Krishnan, S. and Stafford, E. and Trask, A. and Spratling, M. and Kesar, T.",https://www.embase.com/search/results?subaction=viewrecord&id=L2008381921&from=export U2 - L2008381921,English,,,"Research Objectives: Technology ha…
rayyan-439454863,Effect of Xbox Kinect on Balance in Spastic Hemiparetic Children,2020,,,Arch. Phys. Med. Rehabil.,"[""1532-821X"", ""0003-9993""]",101,11,e110-e111,"Ata, M.",https://www.embase.com/search/results?subaction=viewrecord&id=L2008382227&from=export U2 - L2008382227,English,,,"Research Objectives: To investigate the effect of the Xbox Kinect on the balance in spastic hemiparetic childr…
rayyan-439454869,"Easy access, easy use: Factors influencing active video gaming in children who use wheelchairs",2020,,,Dev. Med. Child Neurol.,1469-8749,62,,40,"Bradbury, M.A. and Thursfield, C. and Farr, W.",https://www.embase.com/search/results?subaction=viewrecord&id=L634026609&from=export U2 - L634026609,English,,"M.A. Bradbury, Birmingham Community Healthcare NHS Foundation Trust, Birmingh…
rayyan-439454872,Immersive Virtual Tasks With Motor and Cognitive Components: A Feasibility Study With Young and Older Adults,2020,,,J Aging Phys Act,1543-267X,29,3,400-411,"Caruso Soares, B. and Bacha, J.M.R. and Mello, D.D. and Moretto, E.G. and Fonseca, T. and Vieira, K.S. and de Lima, A.F. and Lange, B. and Torriani-Pasin, C. and Deus Lopes, R. and Pompeu, J.E.",https://www.embase.com/search/…
rayyan-439454875,"The effects of exergaming on pain, postural control, technology acceptance and flow experience in older people with chronic musculoskeletal pain: A randomised controlled trial",2020,,,BMC Sports Sci. Med. Rehabil.,2052-1847,12,1,,"Ditchburn, J.-L. and Van Schaik, P. and Dixon, J. and MacSween, A. and Martin, D.",https://www.embase.com/search/results?subaction=viewrecord&id=L6330…
rayyan-439454879,"Effectiveness of virtual reality games for falls, postural oscillations, pain and quality of life of individual HAM/TSP: a randomized, controlled, clinical trial",2020,,,J. Neurovirol.,"[""1538-2443"", ""1355-0284""]",26,5,676-686,"PatrÃ­cio, N.A. and Vidal, D.G. and Pinto, E.B. and SÃ¡, K.N. and Baptista, A.F.",https://www.embase.com/search/results?subaction=viewrecord&id=L2005…
rayyan-439454885,The Effect of Virtual Reality Applications on Balance and Gait Speed in Individuals with Alzheimer Dementia: A Pilot Study,2020,,,Top. Geriatr. Rehabil.,"[""1550-2414"", ""0882-7524""]",36,4,221-229,"UÇ§ur, F. and Sertel, M.",https://www.embase.com/search/results?subaction=viewrecord&id=L633515835&from=export U2 - L633515835,English,,"M. Sertel, Department of Health Sciences, Fac…
rayyan-439454925,Implementing Remote Memory Clinics to Enhance Clinical Care During and After COVID-19,2020,,,Front. Psychiatry,1664-0640,11,,,"Owens, A.P. and Ballard, C. and Beigi, M. and Kalafatis, C. and Brooker, H. and Lavelle, G. and BrÃ¸nnick, K.K. and Sauer, J. and Boddington, S. and Velayudhan, L. and Aarsland, D.",https://www.embase.com/search/results?subaction=viewrecord&id=L633009749&…
rayyan-439454929,Motor signature of autism spectrum disorder in adults without intellectual impairment,2020,,,Psychoneuroendocrinology,"[""1873-3360"", ""0306-4530""]",119,,,"Cho, A.B. and Otte, K. and Baskow, I. and Ehlen, F. and Maslahati, T. and Mansow-Model, S. and Schmitz-HÃ¼bsch, T. and Behnia, B. and RÃ¶pke, S.",https://www.embase.com/search/results?subaction=viewrecord&id=L2010491247&from…
rayyan-439454932,Missing the internet in digital era: A case study of longest internet blackout in Jammu and Kashmir,2020,,,Eur. J. Mol. Clin. Med.,2515-8260,7,7,4175-4193,"Gupta, R. and Kushal, K.R. and Godara, R.S.",https://www.embase.com/search/results?subaction=viewrecord&id=L2010514352&from=export U2 - L2010514352,English,,,"The present study applies uses & gratification theory to assess mot…
rayyan-439454936,Is Wii-based motor training better than task-specific matched training for children with developmental coordination disorder? A randomized controlled trial,2020,,,Disabil Rehabil,1464-5165,42,18,2611-2620,"Cavalcante Neto, J.L. and Steenbergen, B. and Wilson, P. and ZamunÃ©r, A.R. and Tudella, E.",https://www.embase.com/search/results?subaction=viewrecord&id=L631013924&from=expor…
rayyan-439454939,Objective evaluation of Nintendo Wii Fit Plus balance program training on postural stability in Multiple Sclerosis patients: a pilot study,2020,,,Int J Rehabil Res,1473-5660,43,3,199-205,"Cimino, V. and Chisari, C.G. and Raciti, G. and Russo, A. and Veca, D. and Zagari, F. and CalabrÃ², R.S. and Patti, F.",https://www.embase.com/search/results?subaction=viewrecord&id=L631692616&f…
rayyan-439454961,Effects of Kinect exergames on balance training among community older adults: A randomized controlled trial,2020,,,Medicine (Baltimore),1536-5964,99,28,e21228,"Yang, C.-M. and Chen Hsieh, J.S. and Chen, Y.-C. and Yang, S.-Y. and Lin, H.-C.K.",https://www.embase.com/search/results?subaction=viewrecord&id=L632360631&from=export U2 - L632360631,English,,,"BACKGROUND: Recent years ha…
rayyan-439454967,Exergaming With Integrated Head Turn Tasks Improves Compensatory Saccade Pattern in Some Patients With Chronic Peripheral Unilateral Vestibular Hypofunction,2020,,,Front. Neurol.,1664-2295,11,,,"Swanenburg, J. and BÃ¼chi, F. and Straumann, D. and Weber, K.P. and de Bruin, E.D.",https://www.embase.com/search/results?subaction=viewrecord&id=L632313655&from=export U2 - L632313655,En…
rayyan-439454972,A study exploring the usability of an exergaming platform for senior fitness testing,2020,,,Health Informatics J,1741-2811,26,2,963-980,"Tsai, T.-H. and Tseng, K.C. and Wong, A.M. and Chang, H.-J.",https://www.embase.com/search/results?subaction=viewrecord&id=L628604319&from=export U2 - L628604319,English,,,"This study proposes a structural usability model to identify the relatio…
rayyan-439454974,Association of Video Game Use with Body Mass Index and Other Energy-Balance Behaviors in Children,2020,,,JAMA Pediatr.,"[""2168-6211"", ""2168-6203""]",174,6,563-572,"Goodman, W. and Jackson, S.E. and McFerran, E. and Purves, R. and Redpath, I. and Beeken, R.J.",https://www.embase.com/search/results?subaction=viewrecord&id=L631487062&from=export U2 - L631487062,English,,"R.J. Bee…
rayyan-439454981,Virtual reality exercise intradialysis impact on physical function and physical activity level: Randomized controlled trial with follow-up,2020,,,Nephrol. Dial. Transplant.,1460-2385,35,,iii73,"Segura-OrtÃ­, E. and MartÃ­nez-Olmos, F.J. and Garcia-Testal, A. and Garcia-Maset, R. and ValtueÃ±a-Gimeno, N. and Ortega-Perez De Villar, L. and PiÃ±Ã³n-Ruiz, J. and Ferrer-Salva, A. and …
rayyan-439454982,The effect of exergames on balance and falls in frail older adult: a systematic review,2020,,,Physiotherapy,"[""1873-1465"", ""0031-9406""]",107,,e132,"Alhasan, H. and Alshehri, M. and Fong, D. and Wheeler, P.",https://www.embase.com/search/results?subaction=viewrecord&id=L2006783657&from=export U2 - L2006783657,English,,"H. Alhasan, Umm Al-Qura University, Physiotherapy, Mecca, …
rayyan-439454983,Exercise Effects on Multiple Sclerosis Quality of Life and Clinical-Motor Symptoms,2020,,,Med Sci Sports Exerc,1530-0315,52,5,1007-1014,"TollÃ¡r, J. and Nagy, F. and TÃ³th, B.E. and TÃ¶rÃ¶k, K. and Szita, K. and CsutorÃ¡s, B. and Moizs, M. and HortobÃ¡gyi, T.",https://www.embase.com/search/results?subaction=viewrecord&id=L630426990&from=export U2 - L630426990,English,,,"INTRODUCT…
rayyan-439454985,Development and Evaluation of Maze-Like Puzzle Games to Assess Cognitive and Motor Function in Aging and Neurodegenerative Diseases,2020,,,Front. Aging Neurosci.,1663-4365,12,,,"Nef, T. and Chesham, A. and SchÃ¼tz, N. and Botros, A.A. and Vanbellingen, T. and Burgunder, J.-M. and MÃ¼llner, J. and Martin MÃ¼ri, R. and Urwyler, P.",https://www.embase.com/search/results?subaction=vi…
rayyan-439454989,"Comparison of the effects of two different exergaming systems on balance, functionality, fatigue, and quality of life in people with multiple sclerosis: A randomized controlled trial",2020,,,Mult. Scler. Relat. Disord.,"[""2211-0356"", ""2211-0348""]",39,,,"Yazgan, Y.Z. and Tarakci, E. and Tarakci, D. and Ozdincler, A.R. and Kurtuncu, M.",https://www.embase.com/search/results?su…
rayyan-439454991,"Correction: WITHDRAWN (Archives of Physical Medicine and Rehabilitation (2019) 100(12) (e211), (S0003999319312808), (10.1016/j.apmr.2019.10.156))",2020,,,Arch. Phys. Med. Rehabil.,"[""1532-821X"", ""0003-9993""]",101,4,730-731,"",https://www.embase.com/search/results?subaction=viewrecord&id=L2005366420&from=export U2 - L2005366420,English,,,"Research Poster 1143906 in the Decemb…
rayyan-439454994,"Effectiveness of exergaming, Tai Chi, and physical therapy in improving dynamic balance and enjoyment of older adults with knee osteoarthritis",2020,,,Osteoarthritis Cartilage,"[""1522-9653"", ""1063-4584""]",28,,S166-S167,"Manlapaz, D.G. and Escuadra, C.T. and Regino, J.M. and Briones, E.M. and Kuizon, R.M. and Pelonio, P.G. and Pilar, C.M. and Simbahan, M.T. and Salcedo, M.G. …
rayyan-439454998,Implementation of real-time human body posture estimation system for exergaming,2020,,,Basic Clin. Pharmacol. Toxicol.,1742-7843,126,,70-71,"Cho, Y. and Park, K.S.",https://www.embase.com/search/results?subaction=viewrecord&id=L632418995&from=export U2 - L632418995,English,,"K.S. Park, Department of Applied Computer Engineering, Dankook University, Yongin, South Korea","Objective…
rayyan-439455001,Training with Wii Balance Board for Dynamic Balance in Older Adults,2020,,,Top. Geriatr. Rehabil.,"[""1550-2414"", ""0882-7524""]",36,2,79-85,"GarciÃ¡-Bravo, S. and GarciÃ¡-Bravo, C. and Molina-Rueda, F. and Cuesta-GÃ³mez, A.",https://www.embase.com/search/results?subaction=viewrecord&id=L633131014&from=export U2 - L633131014,English,,"C. GarciÃ¡-Bravo, Department of Physical The…
rayyan-439455006,Effects of exergames on heart rate variability of women with fibromyalgia: A randomized controlled trial,2020,,,Sci Rep,2045-2322,10,1,5168,"Villafaina, S. and Collado-Mateo, D. and DomÃ­nguez-MuÃ±oz, F.J. and Gusi, N. and Fuentes-Garcia, J.P.",https://www.embase.com/search/results?subaction=viewrecord&id=L631294649&from=export U2 - L631294649,English,,,"The objective of the pres…
rayyan-439455009,Goalkeeper Game: A New Assessment Tool for Prediction of Gait Performance Under Complex Condition in People With Parkinson's Disease,2020,,,Front. Aging Neurosci.,1663-4365,12,,,"Stern, R.B. and d'Alencar, M.S. and Uscapi, Y.L. and Gubitoso, M.D. and Roque, A.C. and Helene, A.F. and Piemonte, M.E.P.",https://www.embase.com/search/results?subaction=viewrecord&id=L631228997&from=ex…
rayyan-439455012,Sleep Apnea Detection with Polysomnography and Depth Sensors,2020,,,Sensors (Basel),1424-8220,20,5,,"SchÃ¤tz, M. and ProchÃ¡zka, A. and KuchyÅˆka, J. and VyÅ¡ata, O.",https://www.embase.com/search/results?subaction=viewrecord&id=L631142415&from=export U2 - L631142415,English,,,"This paper is devoted to proving two goals, to show that various depth sensors can be used to record br…
rayyan-439455015,Upper Extremity Rehabilitation Using Fully Immersive Virtual Reality Games With a Head Mount Display: A Feasibility Study,2020,,,PM R,1934-1482,12,3,257-262,"Lee, S.H. and Jung, H.-Y. and Yun, S.J. and Oh, B.-M. and Seo, H.G.",https://www.embase.com/search/results?subaction=viewrecord&id=L2002712264&from=export U2 - L2002712264,English,,"H.G. Seo, Department of Rehabilitation Med…
rayyan-439455018,Are cost-effective technologies feasible to measure gait in older adults? A systematic review of evidence-based literature,2020,,,Arch. Gerontol. Geriatr.,"[""1872-6976"", ""0167-4943""]",87,,,"Zhong, R. and Rau, P.-L.P.",https://www.embase.com/search/results?subaction=viewrecord&id=L2003807890&from=export U2 - L2003807890,English,,"P.-L.P. Rau, Department of Industrial Engineeri…
rayyan-439455022,Exercise with active video game or strength/balance training? Case reports comparing postural balance of older women,2020,,,Aging Clin. Exp. Res.,"[""1720-8319"", ""1594-0667""]",32,3,543-545,"Cordeiro, H.I.P. and de Mello Alves Rodrigues, A.C. and Alves, M.R. and Gatica-Rojas, V. and Maillot, P. and de Moraes Pimentel, D. and de Rezende, L.F. and Rodrigues, V.D. and de FÃ¡tima M…
[truncated: 73 more rows]

## Sheet: 2nd_screening_28
DOI/Record	Title
10.2196/32955	Immersive Virtual Reality Exergames to Promote the Well-being of Community-Dwelling Older Adults: Protocol for a Mixed Methods Pilot Study.
10.3390/s22186742	Feasibility and Effects of an Immersive Virtual Reality Exergame Program on Physical Functions in Institutionalized Older Adults: A Randomized Clinical Trial.
[truncated: 26 more rows]

## Sheet: Final_4
DOI	Title
[truncated: 4 more rows]
