# Supplementary material for: A systematic review of exergame usability as home-based balance training tool for older adults usability of exergames as home-based balance training
Source: PLoS One. 2024 Aug 22;19(8):e0306816. doi: 10.1371/journal.pone.0306816 (PMC11340971; doi:10.1371/journal.pone.0306816)
Supplement: S4 File — (XLSX) [file pone.0306816.s004.xlsx]

## Sheet: TUG test
I. Effects of exergame interventions home-based in comparison to control group on balance outcome - Timed Up and Go (TUG) test (seconds)
Study	Mean (SD) Experimental	Mean (SD) Control
Campo-Pietro et al. (2022) [34]	19 (6.58)	26.27 (11.77)
Campo-Pietro et al. (2022) [37]	19.65 (8.94)	32.47 (10.42)
Schwenk et al. (2014) [35]	14.91 (5.41)	18.67 (5.28)

## Sheet: Tinetti Test
II. Effects of exergame interventions home-based in comparison to control group on balance outcome - Tinetti test
Study	Mean (SD) Experimental	Mean (SD) Control
Campo-Pietro et al. (2022) [34]	25.3 (1.65)	20.54 (3.35)
Campo-Pietro et al. (2022) [37]	24.5 (1.52)	19.67 (1.86)

## Sheet: Subgroup analysis
III. Subgroup analysis with TUG outcome
a)Immersive exergames
Study	Mean (SD) Experimental	Mean (SD) Control
Campo-Pietro et al. (2022) [34]	19 (6.58)	26.27 (11.77)
Campo-Pietro et al. (2022) [37]	19.65 (8.94)	32.47 (10.42)
b)Semi-immersive exergames
Study	Mean (SD) Experimental	Mean (SD) Control
Gschwind et al. (2015) [36]	9.5 (2.7)	9.2 (2.1)
Schwenk et al. (2014) [35]	14.91 (5.41)	18.67 (5.28)

## Sheet: Usability
IV. Usability
Study	Type of instrument	Satisfaction Index Score	Scale Items
Campo-Pietro et al. (2022) [34]	System Usability Scale (SUS)	73.96	ten 5-level Likert-scale questions
Campo-Pietro et al. (2022) [37]	System Usability Scale (SUS)	78.33	ten 5-level Likert-scale questions
Gschwind et al. (2015) [36]	System Usability Scale (SUS)	62	ten 5-level Likert-scale questions
Schwenk et al. (2014) [35]	User experience questionnaire		ten 5-level Likert-scale questions
Schwenk et al. (2014) [35] - Results of the user experience questionnaire	Mean (SD)
Q1. It was fun to use the sensor-based balance exercise technology	3.53 (0.64)
Q2. Usage of the technology was possible without problems at any time	4 (0)
Q3. I never lost my balance while using the exercise technology	3.6 (0.91)
Q4. The form and design of the technology are optimal for me	3.07 (0.88)
Q5. I was afraid to tumble or to fall during the exercise	0.20 (0.56)
Q6. I required balance support while conducting the exercises	0.47 (0.99)
Q7. Thanks to the sensor-feedback, I could quickly learn all exercises	3.4 (0.82)
Q8. I feel that the exercises were going too fast for me	0.20 (0.41)
Q9. Some of the movements were difficult to perform	1 (0.93)
Q10. I felt safe using the exercise technology	3.8 (0.41)
